# Supplementary material for: Genetic and epigenetic signatures for improved breeding of cultivated blueberry
Source: Hortic Res. 2024 May 14;11(7):uhae138. doi: 10.1093/hr/uhae138 (PMC11233858; doi:10.1093/hr/uhae138)
Supplement: Web_Material_uhae138 [file web_material_uhae138.zip › Supplemental Table.xlsx]

## Sheet: Table S1
Table S1 Statistical summary of whole-genome resequencing data for 220 blueberry accessions.
SampleID	Subgroup	Origin	Cultivar name	Ploidy_records	Ploidy_nQuire	Total_base (Gb)	Clean_reads	Mapped_reads	Mapping_rate(%)	Average_depth	Coverage_1X(%)	Coverage_4X(%)	cross combination	Publish year
Vdarrowii	Vdarrowii	America	\	2	\	25.17	176122147	127046324	75.7	29.25	83.3	78.5
S43-1	SHB (According to genome and trait)	Japan	AiblueSX	4	4	21.3541	142360678	126853417	89.11	29.32	95.4	92.37
S31-1	SHB (According to genome and trait)	America	US75	4	4	20.869	139126590	123903335	89.06	29.19	95.59	92.61
D18	SHB (According to genome and trait)	America	Like O'Neal	4	4	20.9642	139761556	124386698	89	28.33	95.33	92.07
D17	SHB (According to genome and trait)		K	4	4	20.7731	138487032	123214035	88.97	28.64	95.8	92.96
D15	SHB (According to genome and trait)		Ri	4	4	20.4858	136571764	121280354	88.8	27.6	94.82	91.32
youruika	SHB	Australia	Eureka (Ridley 1403)	4	4	20.0926	133950506	118866678	88.74	27.94	95.41	92.37	S02-25-05×S03-08-02	2008
X8	SHB	America	Jubilee	4	4	20.7099	138066200	122788725	88.93	28.63	95.53	92.48	Sharpblue×MS160(G-132×US75)	1994
X7	SHB	America	Biloxi	4	4	28.2073	188048420	167197332	88.91	37.32	95.75	93.52	Sharpblue×US329	1998
X10	SHB	America	Bluechip	4	4	24.1065	160710092	143919145	89.55	33.04	95.39	92.68	Croatan×US 11-93	1979
S84ZL-1	SHB		Traveller	4	4	21.0961	140640900	125560544	89.28	29.67	95.48	92.64
S83-1	SHB		chougua	4	4	20.9503	139668350	123714557	88.58	29.08	94.87	91.48
S81-1	SHB	America	Ventura	4	4	24.0043	160028444	142632390	89.13	33.56	95.66	93.24	FL00-60 · FL96-24	2011
S8-1	SHB	America	Bluecrisp	4	4	33.4691	223127470	198769837	89.08	43.98	95.89	93.95	V. corymbosum×V. darrowi	1997
S80-1	SHB	Australia	EB8-42 Julieta	4	4	20.4836	136557576	121652021	89.08	27.76	95.68	92.55
S79-1	SHB		ailu	4	4	20.0555	133703376	118021788	88.27	25.75	95.2	91.52
S76-1	SHB	Spain	Rocio	4	4	21.1211	140807212	125155331	88.88	29.75	94.88	91.6	FL 96-24 · FL 95-3	2009
S75-1	SHB	Australia	yiyuan	4	4	21.4945	143296404	127402339	88.91	30.61	95.47	92.77
S73-1	SHB	America	Kestrel	4	4	20.8181	138787052	123603669	89.06	29.31	95.8	93.03	FL 95-54 x FL 97-125	2009
S71-1	SHB	America	Sweetaroma	4	4	20.4797	136531406	122383191	89.64	29.97	95.6	92.84
S7-1	SHB	America	Star	4	4	21.0956	140637240	125346585	89.13	29.52	95.16	92.05	FL80-31×O’Neal	1995
S70-1	SHB	America	Flicher	4	4	20.8824	139215706	124592816	89.5	30.2	95.68	93.01
S69-1	SHB	America	Norman	4	4	21.3833	142555000	127348921	89.33	29.71	96.32	93.99	G-566 · Legacy	2015
S66-1	SHB	China	Beautiful Blue	4	4	24.3824	162549348	143360559	88.2	31.95	95.84	93.23
S65-1	SHB	America	Abundance	4	4	20.5702	137134758	122352579	89.22	28.52	95.57	92.55	FL 93-70×FL 90-4	2006
S64-1	SHB	America	Jelly Bean	4	4	21.0901	140600756	123084109	87.54	29.1	95.15	91.71	Polaris ·Tophat	2011
S63-1	SHB	America	US345-V3	4	4	20.2836	135223796	120205494	88.89	28.69	96.04	93.19
S62-1	SHB	America	Peach Sorbet	4	4	21.691	144606786	128542959	88.89	29.95	95.42	92.52	FLX-2(Bountiful Blue; FL95-12) · Toro	2011
S61-1	SHB	America	Southern Belle	4	4	21.1655	141103326	125312254	88.81	30.3	95.53	92.66	parents un known.SeedoriginatedatUniversityofFlorida selected as a superior clone in Homerville,Ga.. about 1986.USPP13.931.	1986
S6-1	SHB	America	Sharpblue	4	\	20.6941	137960670	122834602	89.04	30.13	95.37	92.43	Florida 61-5×Florida 62-4	1976
S60-1	SHB	America	Farthing	4	4	21.864	145760080	129761944	89.02	31.55	95.7	93.12	FL96-27 x Windsor	2007
S59-1	SHB	America	Sweetcrisp	4	4	22.5096	150064310	133546326	88.99	31.03	95.33	92.56	Southern Belle · FL95-3	2005
S58-1	SHB	America	Windsor	4	4	20.3427	135617898	120613121	88.94	27.63	95.31	92.05	FL83-132×O’Neal Sharpblue	2000
S57-1	SHB	America	Springwide	4	4	20.8427	138951494	123136083	88.62	29.02	95.46	92.46	FL 83-132×Sharpblue	2006
S56-1	SHB	America	Scintilla	4	4	20.1375	134250326	119448155	88.97	28.2	95.42	92.44	FL96-43 x FL 96-26	2007
S55-1	SHB	America	Springhigh	4	4	20.8156	138770994	124139672	89.46	29.08	94.89	91.66	FL 91-226×Southmoon	2006
S54-1	SHB	America	Snowchaser	4	4	21.9655	146436720	130723271	89.27	30.56	96.33	94.06	FL 95-57 x FL 89-119	2005
S53-1	SHB	America	Primadonna	4	4	21.7735	145156452	129452532	89.18	30.89	95.77	93.12	O’Neal x FL 87-286	2005
S51-1	SHB	America	Beaufort	4	4	21.5273	143515210	126735986	88.31	30.13	95.39	92.34	NC 1406×Pender	2005
S5-1	SHB	America	Reveille	4	4	20.8315	138876698	123385125	88.85	28.84	95.59	92.58		1990
S50-1	SHB	America	Carteret	4	4	21.6851	144567266	127412909	88.13	30.18	95.09	91.83	Bounty×NC 2426	2005
S48-1	SHB	America	Naitive Blue	2	2	21.6133	144088496	127153345	88.25	32.87	90.75	87.11
S47-1	SHB	America	Guputon	4	4	20.3594	135729540	121656741	89.63	29.66	95.29	92.37
S45-1	SHB	America	Emerald	4	4	21.2387	141591438	126712352	89.49	30.53	95.6	92.89	FL91-69×NC1528	2001
S44-1	SHB	Japan	Muffin	4	4	20.7131	138087264	122098407	88.42	28.68	95	91.5	T 366 · Brightwell	2018
S42-1	SHB	America	Sapphire	4	4	21.8978	145985530	129838278	88.94	31.27	95.07	92.08		2001
S40-1	SHB	America	Arlen	4	4	20.7579	138386098	123143065	88.99	29.5	95.06	91.89	G-144×FL4-76	2001
S39-1	SHB	America	Lenoir	4	4	21.8942	145961088	129311880	88.59	30.16	95.73	92.85	NC 1406(US74×Elizabeth)×Pender	2003
S37-1	SHB	America	Camellia	4	4	21.2486	141657568	125732824	88.76	30.46	95.27	92.31	MS-122×MS-6	2005
S36-1	SHB	America	MSU8	4	4	23.1576	154383960	138108828	89.46	32.51	96.13	93.73
S34-1	SHB	America	Subaru M5-MSU48	4	4	20.5826	137217158	121748527	88.73	29.16	95.73	92.84
S33-1	SHB	America	Bluerain	4	4	20.3826	135883744	121251718	89.23	29.19	96.02	93.27
S32-1	SHB	America	Palmetto	4	4	20.3957	135971010	120850605	88.88	28.82	95.58	92.54	US 158×TH-157	2003
S30-1	SHB	America	Millennia	4	4	20.5584	137056260	122508446	89.39	28.69	95.36	92.25	FL85-69 x O’Neal	2001
S29-1	SHB	America	Sampson	4	4	22.1723	147815154	131794162	89.16	31.78	95.23	92.37	Bluechip x NC1524	1998
S27-1	SHB	America	SunshineBlue	4	4	24.463	163086910	145474441	89.2	33.3	95.36	92.65	Avonblue OP
S26-1	SHB	America	Rebel	4	4	26.6133	177421948	157779928	88.93	37.07	96	93.84	FL 92-84	2006
S25-1	SHB	America	Ozarkblue	4	4	22.3286	148857042	131689576	88.47	29.97	95.32	92.12	USDA-G-144×FL4-76	1996
S24-1	SHB	America	Magnolia	4	4	24.9175	166116760	148500530	89.4	35.71	96.04	93.94	FL78-15(Harison×Avonblue)×Florida72-5	1994
S22-1	SHB	America	Southmoon	4	\	21.0992	140661600	125324610	89.1	30.39	95.47	92.71	FL80-46×Southern highbush(Sharpblue,Floridablue,Avonblue )	1996
S2-1	SHB	America	Jewel	4	4	32.6566	217710628	193302295	88.79	43.18	95.98	94		1999
S20-1	SHB	America	Meadowlark	4	4	20.7867	138577944	123198362	88.9	29.71	95.45	92.53		2010
S19-1	SHB	America	Georgia Gem	4	4	21.7917	145277736	129078200	88.85	29.92	97.24	94.42		1987
S17-1	SHB	America	Sapphire	4	4	20.7553	138368356	122812753	88.76	29.61	95.74	92.96	from a cross made at the Florida Agricultural Experiment Station in 1980. Selected in Gainesville, Fla., in 1982	1999
S16-1	SHB	America	Suziblue	4	4	21.4438	142958644	126599965	88.56	30.15	95.33	92.31	Star x TH-474	2009
S15-1	SHB	America	Flordablue	4	4	21.3997	142664722	126968683	89	30.35	96.07	93.44	Florida 63-20×Florida 63-12	1976
S14-1	SHB	America	Duplin	4	4	22.0876	147250698	130614367	88.7	31.48	95.96	93.5	290-1 x G-156	1998
S12-1	SHB	America	Misty	4	4	21.5746	143830686	127914131	88.93	29.89	96.18	93.69	FL67-1×Avonblue	1990
S1-1	SHB	America	Bladen	4	4	21.0168	140111866	123626476	88.23	28.19	95.7	92.63	NC1171×NC-SF-12-L	1994
S10-1	SHB	America	Cape Fear	4	4	21.5668	143778690	127519013	88.69	30.74	95.59	92.68		1987
muguang	SHB	Australia	Twilight	4	4	20.6012	137341452	121519064	88.48	27.19	95.22	91.92	S01-28-01×S01-23-01	2015
M-1	SHB	Australia	EB 12-9	4	4	20.6996	137997180	122487775	88.76	29.58	95.49	92.59	8-19×EB8-1	2012
L11-1	SHB	America	Arana	4	4	20.6033	137355010	122016128	88.83	28.83	95.16	91.92
H98	SHB	America	Pearl River	4	4	22.9935	153290206	136439913	89.01	31.11	95.85	92.67	G-136(highbush)×Beckyblue(rabbiteye)	1994
H97	SHB	America	Cooper	4	4	20.6707	137804842	122839049	89.14	28.22	95.56	92.42
H96	SHB	America	Avonblue	4	\	22.9429	152952972	135776527	88.77	30.67	95.65	92.75	(Florida1-3×Berkeley)×(Pioneer×Wareham)	1977
H95	SHB	America	Gulfcoast	4	4	21.2489	141659522	126399362	89.23	29.31	95.67	92.78
H31	SHB	Japan	Dianna	4	4	21.663	144420068	128172952	88.75	29.93	94.99	91.82
H18	SHB	America	O'Neal	4	4	20.4622	136414356	121993636	89.43	27.72	95.25	91.9	Walcott×Fla61-15	1987
dingji	SHB	America	Summit	4	4	21.2553	141701842	126605646	89.35	29.48	95.15	91.99	G-144 x FL4-76	1997
D19	SHB	Australia	EB12-9	4	4	20.4912	136607788	121967963	89.28	27.25	95.43	92.31	BB-1×03-2	2009
D14	SHB	Australia	EB12-9	4	4	20.4631	136420798	121738301	89.24	28.89	95.4	92.43	8-19×EB8-1	2012
D04	SHB	America	New Hannover	4	4	20.6812	137874836	122524832	88.87	28.17	95.59	92.44	NC 1522×O’Neal	2005
D01-1	SHB	America	Camellia	4	4	20.7882	138587846	122963682	88.73	28.65	95.21	92.01	Camellia	1996
Y14	RB (According to genome and trait)	America	Coastal	6	\	43.7572	292949312	261648900	89.32	59.49	96.01	93.87	Myers×Black Giant	1950
Y9-1	RB	America	Brightwell	6	\	42.2424	282583542	252179061	89.24	57.45	95.99	93.84	Tifblue×Menditoo	1983
Y8-1	RB	America	Climax	6	\	36.5477	244572642	218200944	89.22	49.42	95.99	93.55	Callaway×Ethel	1974
Y6-1	RB	America	Baldwin-Dalian	6	\	44.1107	295203550	263144376	89.14	58.02	95.98	93.8	Tifblue×Ga. 6-40(Meyers×Black Giant)	1985
Y6	RB	America	Baldwin-Nanjing	6	\	45.7227	305776638	273321789	89.39	60.65	96.13	93.83	Tifblue×Ga. 6-40(Meyers×Black Giant)	1985
Y5-1	RB	America	Choice-Dalian	6	\	45.8809	306767948	274623783	89.52	59.65	95.97	93.84	Tifton 31 (Satilla×Callaway)	1985
Y5	RB	America	Choice-Nanjing	6	\	44.1546	295286994	263811763	89.34	57.73	95.83	93.5	Tifton 31 (Satilla×Callaway)	1985
Y4-1	RB	America	Premeir	6	\	39.8939	266823612	238598214	89.42	51.11	95.9	93.45	Tifblue×Homebell	1978
Y3-1	RB	America	Gardenblue	6	\	41.6282	278730052	249836287	89.63	53.25	95.93	93.59	Myers×Clara	1958
Y13	RB	America	Woodard	6	\	43.677	292550210	260866972	89.17	59.03	96.06	93.96	Ethel×Callaway	1960
Y12	RB	America	Homebell	6	\	45.8602	306700676	273411371	89.15	60	96.6	94.43	Myers×Black Giant	1955
Y11-1	RB	America	Southland	6	\	43.6785	292159692	261497664	89.51	59.85	95.92	93.79	Ethel×Garden blue	1969
Y1-1	RB	America	Powder Blue	6	\	36.6229	244879364	218763372	89.34	51.95	96.07	93.53	Tifblue×Menditoo	1978
Y10-1	RB	America	Tifblue	6	\	47.4859	317489250	283549611	89.31	61.3	95.93	93.83	Ethel×Claraway	1955
H82	RB	America	Pink Lemenade (RB×NHB)	6	\	21.7408	144938572	128625161	88.74	28.72	96.63	93.42	NJ 89-158-1×Delite	2005
VvL2	Other related species (Vaccinium uliginosum)	China	\	2	4	20.5232	136821036	109166782	79.79	28.73	81.03	72.53	Vaccinium uliginosum
dusiyueju	Other related species (Vaccinium uliginosum)	China	\	2	4	21.1586	141057470	113608749	80.54	28.71	80.7	71.98	Vaccinium uliginosum
X14	Other related species (Vaccinium reticulatum)	America	Red Button	2	4	22.1801	147867102	117597953	79.53	32.52	72.34	65.19	Vaccinium reticulatum
XC-1	Other related species (Vaccinium oldhamii)	China	\	4	4	20.568	137119680	113937958	83.09	29.97	80.79	73.76	Vaccinium oldhamii
S52-1	Other related species (Vaccinium myrtillus)	Japan	ビルベリー	4	2	20.6615	137743436	122734186	89.1	29.68	90.98	87.18
C1	Other related species (Vaccinium koreanum)	China	\	4	4	20.0283	133522296	110785008	82.97	28.06	78.51	70.13	Vaccinium koreanum
DW-1	Other related species (Vaccinium carlesii)	China	\	4	2	20.8751	139167646	113059800	81.24	29.83	80.29	73.66	Vaccinium carlesii
WF-1	Other related species (Vaccinium bracteatum)	China	\	2	3	21.8252	145501234	118581010	81.5	30.23	80.71	73.87	Vaccinium bracteatum
R8	Other related species (V. vitis-idaeaL.)	Poland	Sanna	2	4	21.6397	144264388	117183624	81.23	29.68	76.68	69.24	V. vitis-idaeaL.
R5	Other related species (V. vitis-idaeaL.)	Poland	Ida	2	4	23.3831	155887164	126229712	80.98	30.58	76.42	69.07	V. vitis-idaeaL.
H94	Other related species (V. pallidum)	America	Blueridge	4	4	23.5426	156950368	139072669	88.61	31.05	95.67	91.95		1987
X9	NHB	America	Bluehaven	4	4	20.6854	137902516	122710546	88.98	28.55	95.32	92.11	Berkeley×(lowbush×Pioneer seedling)	1968
X5	NHB	America	Draper	4	4	20.3506	135670926	120184673	88.59	27.19	94.88	91.3	Duke×G751	2003
X3	NHB	America	Liberty	4	4	31.7605	212273304	185740989	87.5	44.76	95.35	92.9	Brigitta×Elliott	2003
X2	NHB	America	Elizabeth	4	4	21.1345	140896340	125833091	89.31	29.61	95.2	92.1	(Katharin×Jersey)×Scamel	1966
X13	NHB	America	Hardyblue	4	4	20.6674	137782802	122479548	88.89	27.98	95.12	91.75		1900
X1	NHB	America	Sweatheart	4	4	21.5251	143500756	127791881	89.05	30.23	95.76	93.02	TH 275×G 567	2011
shuangdi	NHB	America	D-Ⅱ	4	4	20.9233	139488768	124748813	89.43	29.07	95.39	92.48
S20K0183	NHB	China	\		4	21.8921	145947278	130330642	89.3	30.56	95.06	92.07
pengdeer	NHB	China	Pender	4	4	20.0855	133903524	118796582	88.72	27.17	94.96	91.34	Bluechip x B-1 (wild V. corymbosum)	1997
pengbodun	NHB	America	Pemberton	4	4	20.5651	137100702	122115766	89.07	28.01	95.29	91.99	Katharine×Rubel
M8	NHB	Sweden	Bluegold	4	4	33.0729	221053372	199594526	90.29	47.38	95.64	93.43	(Bluehaven×ME-US55)×(Ashworth×Bluecrop)	1989
M4	NHB	America	Northland	4	4	29.549	197519834	178153850	90.2	42.67	95.6	93.36	Berkley×(lowbush×Pioneer seedling)	1968
liuye	NHB	China	Willow Leaf	4	4	20.732	138213088	123349062	89.25	29.03	95.07	91.67
lanniao	NHB	America	Bluejay	4	4	20.3008	135338464	120844586	89.29	28.61	95.15	91.89	Berkeley×Michigan241(Pioneer×Taylor)	1978
lankao	NHB	China	Lankao	4	4	20.1911	134607240	119768079	88.98	27.5	95.33	91.87
HX2	NHB	China	HX2		4	34.6095	231363736	204660868	88.46	48.68	95.43	93.27
hongli	NHB	America	Bonus	4	4	20.7269	138179636	123239054	89.19	28.05	95.14	91.86	Michigan and New Jersey North Highbush blueberries	1999
hebote	NHB	America	Herbert	4	4	21.2876	141917466	126484853	89.13	29.74	95.42	92.46	Stanley×(Jersey×Pioneer)
halisen	NHB	America	Harrison	4	4	20.4526	136350986	122075265	89.53	28.43	95.06	91.73	Croatan×US 11-93	1974
H9	NHB	America	Elliott	4	4	32.8544	219631374	193649333	88.17	41.4	95.19	92.78	Burlington×[Dixi×(Jersey×Pioneer)]	1974
H8	NHB	America	Spartan	4	4	36.6068	244769576	218768019	89.38	46.51	95.2	93.02	Earliblue×US 11-93	1978
H76	NHB	America	Rubel	4	4	30.664	205020814	186064661	90.75	43.61	95.24	92.84	wild species	1912
H75	NHB	America	Duke	4	4	27.427	183299158	164847244	89.93	38.6	96.01	93.94	(Ivanhoe×Earliblue)×[(Berkeley×Earliblue)×(Coville×Atlantic)]	1986
H74	NHB	America	Chandler	4	4	28.7763	192242348	173193867	90.09	42.04	95.03	92.69	Darrow×M23	1994
H73	NHB	Poland	J. Early	4	4	34.3385	229575710	207494369	90.38	49.12	95.54	93.56
H70	NHB	America	Gretha	4	4	33.8861	226541540	203009328	89.61	47.18	96.42	93.67
H7	NHB	America	Bluejay	4	4	29.6055	197948914	177868753	89.86	38.28	95.17	92.55	Berkeley×Michigan241(Pioneer×Taylor)	1978
H69	NHB	America	Weymouth	4	4	28.2103	188478630	170929332	90.69	41.19	95.52	93.29	June×Cabot
H68	NHB	America	Rubel	4	4	26.8346	179314770	161870490	90.27	38.93	95.16	92.63	From wild species	1912
H67	NHB	Poland	Grower	4	4	30.2788	202313786	181486351	89.71	42.86	95.11	92.62
H64	NHB	Poland	HL13	4	4	29.2518	195593252	176431143	90.2	41.28	97.04	94.39
H63	NHB	Poland	Starblue HL12	4	4	34.1166	228010708	205473457	90.12	46	95.05	92.67
H62	NHB	Poland	HL11	4	4	29.2118	195231764	172011088	88.11	42.04	94.7	92.16
H61	NHB	Poland	HL10	4	4	20.7784	138522820	123263049	88.98	28.18	94.98	91.39
H60	NHB	Poland	HL9	4	4	26.7154	178480862	151443812	84.85	36.95	95.11	92.34
H6	NHB	America	Blueray	4	4	32.4964	217536608	194492439	89.41	41.33	95.28	92.76	(Jersey×Pioneer)×(Stanley×June)	1955
H56	NHB	Poland	HL5	4	4	21.0535	140356424	125342124	89.3	29.36	95.25	91.96
H55	NHB	Poland	HL4	4	4	29.7564	198876930	178948666	89.98	41.8	95.18	92.64
H54	NHB	Poland	HL3	4	4	30.0586	200856654	180547709	89.89	42.98	95.26	92.82
H53	NHB	Poland	HL2	4	4	21.2989	141992710	126385665	89.01	29.3	95.14	91.72
H51	NHB	Poland	Jgdrzej	4	4	27.1725	181582014	163727830	90.17	38.48	97.15	94.63
H50	NHB	Poland	Small Fruit	4	4	29.7853	199072530	177948797	89.39	42.18	95.45	93.11
H5	NHB	Finland	Aron	4	4	20.4831	136554274	119268099	87.34	27.46	95.11	91.25	Vaccinium uliginosum×Rancocas	1982
H46	NHB	Poland	AF3	4	4	31.0793	207681516	185262012	89.2	45	94.91	92.58
H45	NHB	Poland	AF2	4	4	22.1245	147496970	132214051	89.64	30.3	95.23	92.31
H44	NHB	Poland	AF1	4	4	29.6456	198093122	177936277	89.82	43.01	94.75	92.24
H43	NHB	Poland	Ama	4	4	29.5162	197230944	177656280	90.08	41.79	95.59	93.08
H42	NHB	America	Ivanhoe	4	4	32.6445	218278360	194390444	89.06	46.61	95.35	93.16	(Rancocas×Carter)×Stanley
H41	NHB	America	Burlington	4	4	31.1276	207999476	186400657	89.62	45.15	95.44	93.23	Rubel×Pioneer
H40	NHB	New Zealand	Nui	4	4	31.6092	211210310	190241901	90.07	45.87	95.2	92.88	E118(Ashworth×Earliblue)×Bluecrop	1989
H4	NHB	America	Coville	4	4	30.8967	206592302	186100580	90.08	40.51	95.59	93.29	(Jersey×Pioneer)×Stanley	1949
H38	NHB	Poland	Record	4	4	30.5912	204413188	181005294	88.55	44.59	95.39	93.17
H37	NHB	New Zealand	Puru	4	4	28.0004	187217166	168649068	90.08	39.17	95.33	92.84	E118(Ashworth×Earliblue)×Bluecrop	1989
H35	NHB	America	Collins	4	4	25.5673	170851374	153963738	90.12	37.52	95.16	92.55	Stanley×Weymouth
H34	NHB	New Zealand	Reka	4	4	28.0161	187123968	168151034	89.86	39.51	96.36	93.86	E118(Ashworth×Earliblue)×Bluecrop	1989
H33	NHB	Poland	Amblue	4	4	28.7508	192131056	171958297	89.5	41.98	95.23	92.89
H3	NHB	America	Bluejay	4	4	32.3679	217583090	192513480	88.48	41.35	95.39	92.89	Berkeley×Michigan241(Pioneer×Taylor)	1978
H29	NHB	America	Lateblue	4	4	21.0649	140432842	124781390	88.85	29.1	95.21	92.15	Herbert×Coville	1967
H28Mut	NHB	China	2017D	4	4	27.6488	184871286	167191528	90.44	39.29	96.01	93.97	Duke mutation
H28	NHB	America	Duke	4	4	27.6488	184871286	167191528	90.44	39.29	96.01	93.97	(Ivanhoe×Earliblue)×[(Berkeley×Earliblue)×(Coville×Atlantic)]	1986
H27	NHB	America	Earliblue	4	4	30.0455	200913572	180235142	89.71	43.03	96.75	94.3	Stanley×Weymouth	1952
H26	NHB	America	Olympia	4	4	27.8299	186130128	167936360	90.23	40.49	95.85	93.73	Pioneer×Harding	1933
H25	NHB	America	Sunrise	4	4	30.7265	205436370	185247826	90.17	43.17	95.17	92.78
H24	NHB	America	Toro	4	4	29.2165	195445682	177568314	90.85	42.11	95.16	92.69	Earliblue×Ivanhoe
H23	NHB	Australia	Brigitta	4	\	27.2192	182014782	161916509	88.96	35.79	94.89	91.88	Lateblue	1980
H22	NHB	America	Herbert	4	4	28.1293	187980514	169302136	90.06	40.99	95.14	92.69	Stanley×(Jersey×Pioneer)
H21	NHB	America	Sierra	4	4	29.4963	197035440	176828456	89.74	42.34	95.28	92.82		1988
H20	NHB	America	Bonifacy	4	4	30.648	204944154	184117658	89.84	40.78	95.13	92.65	PL38×(Bluecrop×Darrow)	2000
H2	NHB	America	Patriot	4	4	30.7709	205722196	184134395	89.51	39.6	95.19	92.55	(Dixi×a lowbush selected in Michigan)×Earliblue	1976
H19	NHB	America	Legacy	4	4	33.9498	226950840	203698404	89.75	43.41	96.06	93.92	Elizabeth×US75(V. arrowii Fla.4B×Bluecrop)	1993
H16	NHB	America	Jersey	4	4	30.8004	206041522	183582932	89.1	38.19	95.23	92.56	Rubel×Grower	1928
H15	NHB	America	Berkeley	4	4	31.4812	210636542	188443095	89.46	40.62	95.52	93.26	Stanley×(Jersey×Pioneer)	1949
H13	NHB	America	Bluetta	4	4	23.5486	156990636	139914914	89.12	31.41	95.1	92	(North Sedgwick lowbush×Coville)×Earliblue	1968
H12	NHB	America	Darrow	4	4	20.6188	137458760	121641251	88.49	27.44	95.08	91.62	(Wareham×Pioneer)×Bluecrop	1965
H10	NHB	America	Nelson	4	4	31.9127	213468352	191030157	89.49	40.75	94.65	92.06	(Bluecrop×G107)×(F72×Berkeley)
H1	NHB	America	Bluecrop	4	4	33.3292	222774612	198802922	89.24	42.26	95.43	93.15	(Jersey×Pioneer)×(Stanley×June)	1952
D11	NHB	America	Last call	4	4	20.7611	138407538	123285024	89.07	27.86	95.53	92.44		2012
D03	NHB	America	Blue Ribbon	4	4	20.1548	134365660	119388028	88.85	27.57	95.62	92.5	Toro · G-344	2011
D02	NHB	America	Top Shelf	4	4	20.4407	136271112	122572325	89.95	28.39	96.82	94.68	Magnolia×Draper	2011
batch1-H29	NHB	America	Lateblue	4	4	29.2337	195389520	176344738	90.25	42.51	95.33	93.18	Herbert×Coville	1967
aoruolaX4	NHB	America	Aurora	4	4	20.364	135759904	121974417	89.85	28.02	95.05	91.75	Brigitta×Elliott	2003
Y-Nova-blue-1	LB	Canada	Novablue	4	4	21.3718	142478376	126341546	88.67	29.52	93.01	88.52	Fundy×Brunswick	2006
L9	LB	Sweden	Emil	4	4	20.8634	139089584	122940300	88.39	27.75	95.07	91.34	at Balsgard–The Swedish Univ. of Agr. Sci. as a seedling from BV838 open pollinated. Introd. in 1997.	1997
L6	LB	America	CA-206	4	4	21.4305	142870036	126100987	88.26	28.36	93.26	88.54
L5	LB	Canada	Chignecto	4	4	21.0693	140461698	123878515	88.19	28.51	93.31	88.64	V. angustifolium	1964
L3	LB	Canada	Fundy	4	4	21.1251	140834276	124795997	88.61	28.97	93.37	88.89	Augusta seedling	1988
L2	LB	America	Brunswick	4	4	21.564	143759764	127370093	88.6	29.37	93.2	88.67	V. angustifolium	1965
L13	LB	Estonia	Estonian hybrid, unknown	4	4	22.3219	148812398	133076822	89.43	30.83	95.45	92.42
L12	LB	Estonia	Estonian hybrid, unknown	4	4	20.4884	136589118	120594430	88.29	27.13	93.23	88.41
L10	LB	Poland	\	2	4	20.7711	138473932	122350081	88.36	28.05	92.78	87.91
L1	LB	America	Blomidon	4	4	21.613	144086716	128062749	88.88	30.3	93.31	88.97	Augusta×451	1970
M9	HHB	Poland	Putte	4	4	34.8359	232939374	208186547	89.37	45.24	97.45	95.1	at Balsgard– The Swedish Univ. of Agr. Sci. Introd. in 1986. A seedling from BV238 open pollinated.	1986
M6	HHB	America	MN5415	4	4	29.6158	197936788	177654022	89.75	41.69	95.54	93.09		1989
M5	HHB	America	MN5115	4	4	30.9164	206777974	184802332	89.37	44.26	95.64	93.32		1989
M3	HHB	America	Northblue	4	4	34.8688	233182794	209069419	89.66	46.88	95.58	93.27	Mn-36×(B-10×US-3)	1983
M2	HHB	America	Northsky	4	4	30.7613	205598980	185905925	90.42	44.29	95.27	92.72	(G65×Ashworth)×R2P4 Univ. of Minnesota	1983
H14	HHB	America	Polaris	4	4	21.3638	142425236	126875830	89.08	29.59	95.11	91.89	B15×Bluetta	1996
H11	HHB	America	Chippewa	4	4	29.8087	199463644	179048201	89.76	39.87	95.54	93.08	（G65×Ashworth）×U53	1996
manyueju	Cranberry (V. macrocarpon)	China	\	2	4	21.3902	142601542	107383346	75.3	31.34	69.44	62.07
C8	Cranberry (V. macrocarpon)	America	Bergmen	2	4	21.5014	143342534	108431654	75.65	31.15	69.52	62.01
C7	Cranberry (V. macrocarpon)	America	Howes	2	4	21.2821	141880942	107394973	75.69	30.66	69.42	61.94	Massachusetts wild species	1843
C6	Cranberry (V. macrocarpon)	America	Stankawich	2	4	21.2867	141911252	108395405	76.38	31.18	69.01	61.74
C2	Cranberry (V. macrocarpon)	America	Pilgrim	2	4	22.3392	148928276	113189982	76	32.83	70.05	62.67
C19	Cranberry (V. macrocarpon)	America	Washington	2	4	21.1397	140931480	107121867	76.01	30.93	69.02	61.71	Pioneer×Rubel	1928
C17	Cranberry (V. macrocarpon)	America	Bain 6	2	4	20.6862	137908192	102928551	74.64	30.27	69.38	61.79
C15	Cranberry (V. macrocarpon)	America	Hollister Red	2	4	22.2475	148316708	113792194	76.72	32.63	69.25	62.2
C13	Cranberry (V. macrocarpon)	America	Bain 11	2	4	22.1322	147548040	112434648	76.2	31.2	69.46	62.02
C12	Cranberry (V. macrocarpon)	America	Bain Fav.No.1	2	4	20.9575	139716736	105720137	75.67	30.11	69.62	61.92
C11	Cranberry (V. macrocarpon)	America	Brewer	2	4	20.701	138006862	103551912	75.03	29.51	69.47	61.73
C10	Cranberry (V. macrocarpon)	America	WSU 108	2	4	21.5124	143415776	108598517	75.72	31.73	69.4	62.05

## Sheet: Table S2
Table S2 Quantification and annotation of SNPs identified through resequencing of 220 blueberry accessions.
Type	Count	Percent
3_prime_UTR_variant	91060	0.01698
5_prime_UTR_premature_start_codon_gain_variant	6359	0.00119
5_prime_UTR_variant	41228	0.00769
downstream_gene_variant	1110798	0.20715
initiator_codon_variant	67	1e-05
intergenic_region	1067040	0.19899
intron_variant	1457125	0.27174
missense_variant	295993	0.0552
non_canonical_start_codon	14	0
splice_acceptor_variant	1073	0.0002
splice_donor_variant	1094	0.0002
splice_region_variant	38666	0.00721
start_lost	279	5e-05
stop_gained	3729	0.0007
stop_lost	373	7e-05
stop_retained_variant	360	7e-05
synonymous_variant	357772	0.06672
upstream_gene_variant	889268	0.16584

## Sheet: Table S3
Table S3 The introgression from V. darrowii and V. ashei into SHB.
V.darrowii to SHB												V.shei to SHB												LB to NHB
scaffold	start	end	mid	sites	sitesUsed	ABBA	BABA	D	fd			scaffold	start	end	mid	sites	sitesUsed	ABBA	BABA	D	fd			scaffold	start	end	mid	sites	sitesUsed	ABBA	BABA	D	fd
Chr1	1	50000	27044	445	110	8.6197	4.3603	0.3282	0.2871			Chr1	1	50000	19271	575	411	7.1097	5.6392	0.1153	0.1196			Chr1	1	50000	19271	575	411	10.8215	7.6734	0.1702	0.5495
Chr1	5001	55000	29536	404	103	8.1457	4.2321	0.3162	0.2856			Chr1	5001	55000	21646	503	356	6.2989	5.011	0.1139	0.115			Chr1	5001	55000	21646	503	356	9.0343	6.4905	0.1639	0.5922
Chr1	10001	60000	31486	371	82	6.1263	3.3069	0.2989	0.2856			Chr1	10001	60000	25388	398	262	4.3068	3.5352	0.0984	0.0996			Chr1	10001	60000	25388	398	262	6.6011	4.776	0.1604	0.582
Chr1	15001	65000	35123	357	82	5.194	2.7595	0.3061	0.2572			Chr1	15001	65000	34559	386	269	4.8488	3.7682	0.1254	0.1096			Chr1	15001	65000	34559	386	269	6.6825	4.9978	0.1442	0.4692
Chr1	20001	70000	39548	375	93	6.8138	3.4542	0.3272	0.2685			Chr1	20001	70000	44481	423	292	5.3097	3.952	0.1466	0.1208			Chr1	20001	70000	44481	423	292	7.3114	5.4312	0.1476	0.5214
Chr1	25001	75000	46583	379	93	7.3053	3.8574	0.3089	0.2582			Chr1	25001	75000	54934	454	307	5.7554	3.9396	0.1873	0.1679			Chr1	25001	75000	54934	454	307	8.0555	6.0319	0.1436	0.6091
Chr1	30001	80000	54487	343	100	7.9427	4.1613	0.3124	0.2515			Chr1	30001	80000	61760	474	345	7.3344	4.8801	0.2009	0.1892			Chr1	30001	80000	61760	474	345	9.8896	7.5261	0.1357	0.5492
Chr1	35001	85000	60208	337	98	7.5651	3.922	0.3172	0.2432			Chr1	35001	85000	67807	506	379	8.0389	5.5514	0.183	0.1671			Chr1	35001	85000	67807	506	379	10.6195	7.7801	0.1543	0.5516
Chr1	40001	90000	66133	353	93	8.1794	4.2194	0.3194	0.2722			Chr1	40001	90000	72116	522	396	8.4143	5.5707	0.2033	0.187			Chr1	40001	90000	72116	522	396	10.2247	7.7919	0.135	0.5304
Chr1	45001	95000	74776	351	99	8.2567	4.24	0.3214	0.2702			Chr1	45001	95000	73355	514	400	8.4335	5.6115	0.2009	0.183			Chr1	45001	95000	73355	514	400	10.2743	7.8123	0.1361	0.53
Chr1	50001	100000	83065	367	98	8.2548	4.24	0.3213	0.2706			Chr1	50001	100000	76055	526	397	8.0517	5.2073	0.2145	0.1885			Chr1	50001	100000	76055	526	397	9.9991	7.5325	0.1407	0.535
Chr1	55001	105000	85345	417	101	8.3632	4.3904	0.3115	0.2678			Chr1	55001	105000	77321	554	401	8.2812	5.5233	0.1998	0.1774			Chr1	55001	105000	77321	554	401	10.5515	7.8325	0.1479	0.5522
Chr1	60001	110000	88204	479	105	8.6213	4.4068	0.3235	0.2619			Chr1	60001	110000	79816	604	412	8.4824	5.6955	0.1966	0.1755			Chr1	60001	110000	79816	604	412	10.7641	7.9548	0.1501	0.5635
Chr1	65001	115000	91135	500	109	9.6307	4.9887	0.3175	0.2693			Chr1	65001	115000	86417	632	428	11.3988	7.2329	0.2236	0.2073			Chr1	65001	115000	86417	632	428	12.1153	8.613	0.169	0.6196
Chr1	70001	120000	94714	493	106	9.376	4.9336	0.3105	0.2652			Chr1	70001	120000	93278	612	422	11.6213	7.5212	0.2142	0.1994			Chr1	70001	120000	93278	612	422	15.2366	10.0718	0.2041	0.5049
Chr1	75001	125000	100601	500	93	7.4969	3.7566	0.3324	0.2559			Chr1	75001	125000	98598	526	355	10.2915	6.6379	0.2158	0.1983			Chr1	75001	125000	98598	526	355	14.1457	9.0821	0.218	0.4627
Chr1	80001	130000	104463	495	82	6.7017	3.3806	0.3294	0.2495			Chr1	80001	130000	104470	490	318	9.6014	6.0366	0.228	0.2004			Chr1	80001	130000	104470	490	318	13.4702	8.1045	0.2487	0.4703
Chr1	85001	135000	108496	504	77	7.3546	3.8271	0.3155	0.2574			Chr1	85001	135000	111328	457	282	9.6664	5.9085	0.2413	0.2123			Chr1	85001	135000	111328	457	282	13.2111	7.9959	0.2459	0.4731
Chr1	90001	140000	112145	481	82	7.2487	3.6734	0.3273	0.2591			Chr1	90001	140000	119323	500	326	12.2385	7.4121	0.2456	0.2246			Chr1	90001	140000	119323	500	326	15.5645	10.0096	0.2172	0.4669
Chr1	95001	145000	116847	452	82	7.3887	3.8876	0.3105	0.2381			Chr1	95001	145000	119982	497	326	12.2788	7.4157	0.2469	0.2281			Chr1	95001	145000	119982	497	326	15.5374	10.011	0.2163	0.466
Chr1	100001	150000	123772	442	96	8.394	4.7057	0.2816	0.2283			Chr1	100001	150000	123752	504	350	13.0272	8.5169	0.2094	0.1983			Chr1	100001	150000	123752	504	350	16.6954	10.7423	0.217	0.4651
Chr1	105001	155000	129492	444	99	9.0386	4.7828	0.3079	0.2308			Chr1	105001	155000	126439	501	360	13.0296	8.341	0.2194	0.2041			Chr1	105001	155000	126439	501	360	16.5001	10.7002	0.2132	0.4585
Chr1	110001	160000	134461	406	100	9.2533	4.9961	0.2988	0.236			Chr1	110001	160000	129867	474	364	13.2194	8.5054	0.217	0.2025			Chr1	110001	160000	129867	474	364	16.8414	10.9426	0.2123	0.465
Chr1	115001	165000	138020	380	81	7.4651	4.0831	0.2929	0.2228			Chr1	115001	165000	134417	385	286	8.9405	6.1586	0.1842	0.1761			Chr1	115001	165000	134417	385	286	14.0758	9.0779	0.2159	0.4401
Chr1	120001	170000	140681	359	71	6.0987	3.4435	0.2783	0.2122			Chr1	120001	170000	139503	316	227	7.8484	5.4772	0.1779	0.1699			Chr1	120001	170000	139503	316	227	9.4344	6.6349	0.1742	0.4771
Chr1	125001	175000	148065	341	69	5.8986	3.4136	0.2669	0.2142			Chr1	125001	175000	141193	299	220	7.7975	5.4594	0.1764	0.1683			Chr1	125001	175000	141193	299	220	8.4213	6.1148	0.1587	0.5067
Chr1	130001	180000	154677	361	66	5.5268	3.0767	0.2848	0.2188			Chr1	130001	180000	144860	271	203	6.7471	5.0344	0.1454	0.1482			Chr1	130001	180000	144860	271	203	7.0857	5.3592	0.1387	0.5753
Chr1	135001	185000	161428	374	70	5.8184	3.4639	0.2537	0.2126			Chr1	135001	185000	153480	269	206	6.7458	5.0699	0.1418	0.1577			Chr1	135001	185000	153480	269	206	7.249	5.7623	0.1143	0.4242
Chr1	140001	190000	166398	401	83	6.3571	4.2382	0.2	0.156			Chr1	140001	190000	171421	257	192	6.1894	4.9252	0.1137	0.1022			Chr1	140001	190000	171421	257	192	6.8765	5.1153	0.1469	0.4252
Chr1	145001	195000	170428	403	77	6.1398	4.0034	0.2106	0.1728			Chr1	145001	195000	172010	252	188	6.13	4.8808	0.1134	0.1014			Chr1	145001	195000	172010	252	188	6.8539	5.0934	0.1474	0.4269
Chr1	150001	200000	175098	359	70	5.5446	3.3695	0.244	0.145			Chr1	150001	200000	178093	227	176	5.4756	3.8297	0.1769	0.1504			Chr1	150001	200000	178093	227	176	5.6435	4.3352	0.1311	0.3924
Chr1	155001	205000	179394	312	64	4.7915	3.1421	0.2079	0.1297			Chr1	155001	205000	181948	209	165	5.2998	3.7513	0.1711	0.1514			Chr1	155001	205000	181948	209	165	5.3738	4.1673	0.1265	0.3754
Chr1	160001	210000	185454	340	61	4.3189	2.9123	0.1945	0.1191			Chr1	160001	210000	187826	211	160	5.0243	3.6078	0.1641	0.1509			Chr1	160001	210000	187826	211	160	5.3081	4.0136	0.1389	0.3639
Chr1	165001	215000	191121	396	87	7.3982	3.5186	0.3554	0.1465			Chr1	165001	215000	196873	314	232	8.8277	5.651	0.2194	0.2157			Chr1	165001	215000	196873	314	232	8.4522	6.1787	0.1554	0.4037
Chr1	170001	220000	195259	444	113	10.2819	3.9357	0.4464	0.1579			Chr1	170001	220000	203290	428	335	12.6186	7.7642	0.2382	0.2557			Chr1	170001	220000	203290	428	335	13.0804	9.199	0.1742	0.4112
Chr1	175001	225000	199272	427	125	11.2751	4.2613	0.4514	0.1557			Chr1	175001	225000	205071	464	373	13.8849	8.4828	0.2415	0.2589			Chr1	175001	225000	205071	464	373	14.567	10.2514	0.1739	0.3942
Chr1	180001	230000	206017	430	144	13.571	4.6614	0.4887	0.1554			Chr1	180001	230000	208724	518	424	15.5418	9.2487	0.2539	0.2641			Chr1	180001	230000	208724	518	424	16.4781	11.3481	0.1844	0.4176
Chr1	185001	235000	212436	426	143	13.1313	4.0236	0.5309	0.1407			Chr1	185001	235000	212638	510	420	15.3584	8.9835	0.2619	0.2764			Chr1	185001	235000	212638	510	420	16.4531	11.0857	0.1949	0.4553
Chr1	190001	240000	219069	436	132	12.1996	2.8858	0.6174	0.1401			Chr1	190001	240000	221679	524	416	14.0012	7.9455	0.2759	0.3353			Chr1	190001	240000	221679	524	416	15.6854	10.1714	0.2133	0.4908
Chr1	195001	245000	223597	453	139	12.7787	2.9243	0.6275	0.1416			Chr1	195001	245000	223879	587	454	15.3482	8.639	0.2797	0.3317			Chr1	195001	245000	223879	587	454	17.0926	10.9766	0.2179	0.5048
Chr1	200001	250000	226460	480	146	13.6872	2.8214	0.6582	0.1494			Chr1	200001	250000	227955	665	503	16.8164	9.4161	0.2821	0.3309			Chr1	200001	250000	227955	665	503	18.2761	11.6717	0.2205	0.5323
Chr1	205001	255000	228641	513	165	14.6698	3.1113	0.65	0.1484			Chr1	205001	255000	231662	766	603	18.9513	10.4484	0.2892	0.3125			Chr1	205001	255000	231662	766	603	19.8324	12.4763	0.2277	0.5645
Chr1	210001	260000	233019	501	183	16.8063	3.8018	0.631	0.1485			Chr1	210001	260000	235699	849	687	21.9061	11.9274	0.2949	0.3068			Chr1	210001	260000	235699	849	687	21.8858	13.785	0.2271	0.5473
Chr1	215001	265000	239455	485	176	15.7162	3.5812	0.6288	0.1466			Chr1	215001	265000	241881	847	700	20.9536	10.9754	0.3125	0.3097			Chr1	215001	265000	241881	847	700	20.3722	12.9497	0.2228	0.5501
Chr1	220001	270000	245818	492	158	14.5056	3.7749	0.587	0.1402			Chr1	220001	270000	247850	795	631	18.215	9.3132	0.3234	0.2964			Chr1	220001	270000	247850	795	631	16.91	10.4439	0.2364	0.5976
Chr1	225001	275000	250219	527	156	14.3543	3.8599	0.5762	0.1379			Chr1	225001	275000	250669	804	620	18.0896	9.1132	0.33	0.2991			Chr1	225001	275000	250669	804	620	16.0144	9.9796	0.2322	0.6214
Chr1	230001	280000	254603	499	161	13.3824	3.7255	0.5645	0.1349			Chr1	230001	280000	255986	846	669	18.78	9.5253	0.327	0.3002			Chr1	230001	280000	255986	846	669	17.158	11.0256	0.2176	0.5726
Chr1	235001	285000	259705	494	167	13.9443	4.1094	0.5448	0.1392			Chr1	235001	285000	259995	914	718	21.1953	11.0621	0.3141	0.3068			Chr1	235001	285000	259995	914	718	19.1603	12.3689	0.2154	0.5309
Chr1	240001	290000	265624	483	173	14.4729	3.9277	0.5731	0.1463			Chr1	240001	290000	265450	908	723	22.1513	11.2551	0.3262	0.305			Chr1	240001	290000	265450	908	723	19.9997	12.9859	0.2126	0.4689
Chr1	245001	295000	271090	490	178	14.6266	3.9256	0.5768	0.144			Chr1	245001	295000	267529	857	692	21.2369	10.7813	0.3266	0.3053			Chr1	245001	295000	267529	857	692	19.186	12.5624	0.2086	0.4471
Chr1	250001	300000	276776	526	187	14.6567	4.2905	0.5471	0.1409			Chr1	250001	300000	271336	804	659	21.0704	10.6463	0.3287	0.3081			Chr1	250001	300000	271336	804	659	19.0981	12.6319	0.2038	0.4395
Chr1	255001	305000	281832	563	180	14.053	4.0268	0.5546	0.1355			Chr1	255001	305000	275037	716	570	19.2508	9.8475	0.3232	0.3212			Chr1	255001	305000	275037	716	570	18.2573	12.0759	0.2038	0.4156
Chr1	260001	310000	285784	574	180	13.9522	3.7334	0.5778	0.1356			Chr1	260001	310000	282373	709	559	17.6084	8.8277	0.3321	0.3371			Chr1	260001	310000	282373	709	559	17.9491	11.9802	0.1994	0.4151
Chr1	265001	315000	289821	557	187	13.8864	3.7077	0.5785	0.1351			Chr1	265001	315000	290778	736	598	17.9812	9.7896	0.295	0.3305			Chr1	265001	315000	290778	736	598	20.3559	13.6077	0.1987	0.3991
Chr1	270001	320000	296086	565	205	13.8753	3.8126	0.5689	0.1321			Chr1	270001	320000	295639	740	619	18.737	10.8462	0.2667	0.3189			Chr1	270001	320000	295639	740	619	21.6819	14.487	0.1989	0.3981
Chr1	275001	325000	301200	556	217	15.1019	3.5097	0.6228	0.1384			Chr1	275001	325000	300660	795	683	19.7612	11.0418	0.2831	0.3271			Chr1	275001	325000	300660	795	683	23.1391	15.5983	0.1947	0.4004
Chr1	280001	330000	305496	596	208	14.7688	3.5184	0.6152	0.138			Chr1	280001	330000	306999	777	639	18.7815	10.5817	0.2793	0.3086			Chr1	280001	330000	306999	777	639	21.9301	14.8234	0.1934	0.3922
Chr1	285001	335000	308951	581	204	14.3572	2.7229	0.6812	0.1429			Chr1	285001	335000	313947	783	658	16.8272	9.2288	0.2916	0.3018			Chr1	285001	335000	313947	783	658	20.7331	14.1322	0.1893	0.3875
Chr1	290001	340000	314640	613	189	12.8869	2.5783	0.6666	0.1384			Chr1	290001	340000	318715	728	597	15.0881	8.8575	0.2602	0.2884			Chr1	290001	340000	318715	728	597	18.648	12.9178	0.1815	0.4057
Chr1	295001	345000	319831	628	212	13.632	3.6903	0.5739	0.1324			Chr1	295001	345000	322684	843	676	17.434	10.4454	0.2507	0.2648			Chr1	295001	345000	322684	843	676	21.1803	14.7513	0.1789	0.4169
Chr1	300001	350000	325558	616	214	14.8613	3.8003	0.5927	0.1347			Chr1	300001	350000	326413	893	730	17.8927	10.8029	0.2471	0.2595			Chr1	300001	350000	326413	893	730	22.1121	15.252	0.1836	0.404
Chr1	305001	355000	331175	602	239	17.231	4.1298	0.6133	0.1403			Chr1	305001	355000	330116	996	827	20.9873	12.2308	0.2636	0.2706			Chr1	305001	355000	330116	996	827	23.8561	16.952	0.1692	0.4033
Chr1	310001	360000	335651	607	250	17.843	4.2533	0.615	0.1421			Chr1	310001	360000	334666	976	817	21.3092	12.3227	0.2672	0.2653			Chr1	310001	360000	334666	976	817	23.2935	16.5506	0.1692	0.4086
Chr1	315001	365000	340007	640	227	16.2615	4.0488	0.6013	0.1408			Chr1	315001	365000	339043	874	708	18.3012	10.4236	0.2742	0.2595			Chr1	315001	365000	339043	874	708	19.9306	13.9879	0.1752	0.4351
Chr1	320001	370000	344359	602	202	14.9974	3.4628	0.6248	0.144			Chr1	320001	370000	342578	850	668	16.835	9.378	0.2845	0.2594			Chr1	320001	370000	342578	850	668	18.1025	12.9198	0.1671	0.4305
Chr1	325001	375000	348546	597	192	13.7055	3.6104	0.583	0.1415			Chr1	325001	375000	348484	842	655	15.7141	9.5706	0.243	0.2375			Chr1	325001	375000	348484	842	655	17.8846	12.5686	0.1746	0.4515
Chr1	330001	380000	352659	552	192	13.2784	3.565	0.5767	0.1408			Chr1	330001	380000	354713	873	703	16.5935	10.2284	0.2373	0.2557			Chr1	330001	380000	354713	873	703	18.2192	13.0162	0.1666	0.4632
Chr1	335001	385000	355868	556	185	12.6754	3.65	0.5528	0.1403			Chr1	335001	385000	360840	867	672	17.187	10.359	0.2479	0.2767			Chr1	335001	385000	360840	867	672	17.3769	12.3969	0.1673	0.4951
Chr1	340001	390000	361041	505	190	12.9409	3.8784	0.5388	0.1376			Chr1	340001	390000	365584	960	746	17.6219	10.3941	0.258	0.2805			Chr1	340001	390000	365584	960	746	18.1696	12.7284	0.1761	0.4897
Chr1	345001	395000	366689	476	170	12.1322	2.9692	0.6068	0.1429			Chr1	345001	395000	372722	986	758	15.9114	9.2752	0.2635	0.2911			Chr1	345001	395000	372722	986	758	17.5362	11.7594	0.1972	0.5231
Chr1	350001	400000	372574	459	155	10.3879	3.248	0.5236	0.1339			Chr1	350001	400000	376513	952	713	14.7158	9.0294	0.2395	0.2781			Chr1	350001	400000	376513	952	713	17.0339	11.2544	0.2043	0.5448
Chr1	355001	405000	380982	496	138	9.3458	4.1334	0.3867	0.1221			Chr1	355001	405000	381401	881	631	11.964	7.832	0.2087	0.2607			Chr1	355001	405000	381401	881	631	15.0129	9.6469	0.2176	0.5437
Chr1	360001	410000	386035	484	113	6.8573	3.6949	0.2997	0.1007			Chr1	360001	410000	384203	814	569	10.6391	7.4054	0.1792	0.2478			Chr1	360001	410000	384203	814	569	13.7675	8.8488	0.2175	0.5367
Chr1	365001	415000	393763	494	126	6.9321	3.9006	0.2799	0.0919			Chr1	365001	415000	387229	848	584	11.1124	7.9009	0.1689	0.2411			Chr1	365001	415000	387229	848	584	14.1485	8.9696	0.224	0.5413
Chr1	370001	420000	399189	541	167	7.7717	5.1897	0.1992	0.07			Chr1	370001	420000	392489	925	657	12.6599	9.8719	0.1237	0.2124			Chr1	370001	420000	392489	925	657	17.5681	10.2841	0.2615	0.5909
Chr1	375001	425000	404350	562	190	8.1817	6.2012	0.1377	0.053			Chr1	375001	425000	397616	927	662	13.626	11.1463	0.1001	0.181			Chr1	375001	425000	397616	927	662	19.6688	10.8042	0.2909	0.5972
Chr1	380001	430000	409024	633	174	7.5914	5.9606	0.1203	0.0471			Chr1	380001	430000	401850	841	554	10.9887	9.5	0.0727	0.1379			Chr1	380001	430000	401850	841	554	17.4123	8.8844	0.3243	0.6152
Chr1	385001	435000	413172	673	167	7.2314	5.8872	0.1025	0.0417			Chr1	385001	435000	405623	763	485	8.7744	8.4256	0.0203	0.0402			Chr1	385001	435000	405623	763	485	15.9815	7.919	0.3373	0.6063
Chr1	390001	440000	416662	707	179	8.3657	6.9686	0.0911	0.0412			Chr1	390001	440000	413193	722	475	10.2993	9.9535	0.0171	0.0372			Chr1	390001	440000	413193	722	475	17.1678	8.6826	0.3282	0.6123
Chr1	395001	445000	420405	730	164	7.6963	6.7293	0.067	0.0325			Chr1	395001	445000	420067	602	382	9.3463	9.2817	0.0035	0.0092			Chr1	395001	445000	420067	602	382	14.6995	7.4479	0.3274	0.6103
Chr1	400001	450000	424571	757	204	10.1891	8.7851	0.074	0.0337			Chr1	410001	460000	435187	766	552	14.9852	14.8343	0.0051	0.0112			Chr1	400001	450000	427127	667	454	18.9504	10.1037	0.3045	0.5221
Chr1	405001	455000	429730	714	215	10.5854	8.6953	0.098	0.041			Chr1	415001	465000	439424	771	572	15.8888	15.3427	0.0175	0.0368			Chr1	405001	455000	432016	700	505	20.9213	11.514	0.29	0.5277
Chr1	410001	460000	433081	722	225	11.9998	8.7044	0.1592	0.0638			Chr1	420001	470000	447020	746	537	16.2954	15.6611	0.0198	0.0408			Chr1	410001	460000	435187	766	552	22.5713	12.1285	0.3009	0.5493
Chr1	415001	465000	438007	701	220	12.8888	8.5354	0.2032	0.0789			Chr1	425001	475000	453273	731	511	16.1256	15.5376	0.0186	0.0396			Chr1	415001	465000	439424	771	572	23.7673	12.7194	0.3028	0.5422
Chr1	420001	470000	442633	665	194	13.4649	7.5485	0.2816	0.1023			Chr1	430001	480000	455943	739	529	16.7231	16.1735	0.0167	0.0364			Chr1	420001	470000	447020	746	537	23.9552	12.7799	0.3042	0.4904
Chr1	425001	475000	447569	657	180	14.6139	7.0017	0.3522	0.1155			Chr1	435001	485000	456929	714	526	16.6927	16.1541	0.0164	0.0358			Chr1	425001	475000	453273	731	511	22.9933	12.3113	0.3026	0.4617
Chr1	430001	480000	453993	631	195	15.8024	7.4704	0.358	0.1184			Chr1	440001	490000	459818	623	445	14.0728	13.959	0.0041	0.009			Chr1	430001	480000	455943	739	529	23.7333	12.6933	0.3031	0.4679
Chr1	435001	485000	456956	554	191	15.3907	7.2753	0.358	0.1171			Chr1	445001	495000	463332	641	440	13.9577	13.9422	0.0006	0.0013			Chr1	435001	485000	456929	714	526	23.7333	12.6933	0.3031	0.4676
Chr1	440001	490000	459643	487	166	13.863	5.9583	0.3988	0.1214			Chr1	450001	500000	472528	633	437	12.2236	11.7271	0.0207	0.0437			Chr1	440001	490000	459818	623	445	20.9502	10.9589	0.3131	0.4629
Chr1	445001	495000	462370	421	166	13.863	5.9583	0.3988	0.1214			Chr1	455001	505000	476104	557	357	9.7174	9.5721	0.0075	0.017			Chr1	445001	495000	463332	641	440	20.9264	10.9474	0.3131	0.4621
Chr1	450001	500000	465596	346	116	10.5364	3.0674	0.549	0.148			Chr1	585001	635000	610012	568	465	12.8857	12.8429	0.0017	0.0026			Chr1	450001	500000	472528	633	437	17.6682	9.8749	0.2829	0.4886
Chr1	455001	505000	468188	292	85	8.4336	1.9161	0.6297	0.1637			Chr1	590001	640000	613508	492	400	9.5952	9.1278	0.025	0.0383			Chr1	455001	505000	476104	557	357	15.1713	8.0333	0.3076	0.481
Chr1	460001	510000	476804	287	100	8.4918	2.0634	0.609	0.143			Chr1	595001	645000	621769	510	425	11.0054	9.0182	0.0992	0.1335			Chr1	460001	510000	482841	547	361	16.0666	8.5266	0.3066	0.4375
Chr1	465001	515000	488775	306	128	8.4025	1.9288	0.6266	0.1356			Chr1	600001	650000	628214	484	400	10.618	7.4674	0.1742	0.1997			Chr1	465001	515000	490301	570	382	20.0582	10.0581	0.332	0.4156
Chr1	470001	520000	497871	327	114	6.9234	1.5182	0.6403	0.1322			Chr1	605001	655000	631163	531	436	10.8515	8.0411	0.1488	0.1763			Chr1	470001	520000	496628	500	334	16.3792	8.5137	0.316	0.4086
Chr1	475001	525000	508357	353	93	4.5877	0.798	0.7037	0.1306			Chr1	610001	660000	636489	608	505	11.696	8.9192	0.1347	0.1655			Chr1	475001	525000	502770	444	276	13.3624	7.1002	0.306	0.4053
Chr1	480001	530000	517836	333	78	3.7304	0.5896	0.727	0.1247			Chr1	615001	665000	638145	643	514	11.7241	9.2223	0.1194	0.1527			Chr1	480001	530000	507066	430	265	12.9453	6.9312	0.3026	0.3925
Chr1	485001	535000	520438	403	82	4.2525	0.8721	0.6596	0.125			Chr1	620001	670000	643515	613	490	11.0454	9.016	0.1012	0.1373			Chr1	485001	535000	508730	457	274	13.3683	7.2483	0.2968	0.3854
Chr1	490001	540000	523483	491	100	5.2929	1.8986	0.472	0.1182			Chr1	625001	675000	647892	515	398	9.7786	7.9406	0.1037	0.1376			Chr1	490001	540000	511830	507	304	14.9933	8.2146	0.2921	0.3767
Chr1	495001	545000	527036	603	156	8.222	5.7405	0.1777	0.0688			Chr1	630001	680000	655048	419	327	7.8347	6.404	0.1005	0.1386			Chr1	495001	545000	518295	537	363	18.7901	10.4927	0.2834	0.3622
Chr1	500001	550000	529985	705	229	13.0139	11.9358	0.0432	0.0242			Chr1	635001	685000	655107	418	327	7.8347	6.404	0.1005	0.1386			Chr1	500001	550000	528933	538	349	23.457	12.9893	0.2872	0.3387
Chr1	505001	555000	532899	807	288	16.7008	15.8641	0.0257	0.0161			Chr1	640001	690000	655755	426	335	8.0477	6.7093	0.0907	0.1289			Chr1	505001	555000	532892	621	434	27.6836	16.0403	0.2663	0.3244
Chr1	580001	630000	602529	547	223	14.2238	13.5646	0.0237	0.0163			Chr1	645001	695000	659322	339	251	4.8195	4.6469	0.0182	0.0338			Chr1	510001	560000	539464	656	459	29.9872	18.545	0.2358	0.3006
Chr1	585001	635000	606989	489	178	11.3631	10.5471	0.0372	0.0242			Chr1	670001	720000	682361	41	31	0.8397	0.565	0.1956	0.3352			Chr1	515001	565000	546439	652	457	27.2248	18.516	0.1904	0.2637
Chr1	590001	640000	610820	442	128	7.6531	6.122	0.1112	0.0581			Chr1	675001	725000	683591	36	31	0.8397	0.565	0.1956	0.3352			Chr1	520001	570000	550482	712	529	31.019	21.1038	0.1902	0.2626
Chr1	595001	645000	618514	403	98	6.9362	3.8024	0.2918	0.1201			Chr1	690001	740000	734598	67	53	1.7602	1.2805	0.1578	0.219			Chr1	525001	575000	553918	774	608	34.8581	23.6026	0.1925	0.2679
Chr1	600001	650000	625580	347	83	6.848	3.2576	0.3553	0.1363			Chr1	695001	745000	738816	112	94	3.7597	2.8948	0.13	0.2371			Chr1	530001	580000	557377	832	673	40.1669	27.3989	0.189	0.2585
Chr1	605001	655000	627399	343	87	6.7	2.9783	0.3845	0.1446			Chr1	700001	750000	740698	144	104	4.0966	3.0291	0.1498	0.2625			Chr1	535001	585000	559763	856	710	43.2169	29.5716	0.1875	0.2539
Chr1	610001	660000	634028	412	105	8.0872	3.6379	0.3795	0.1416			Chr1	705001	755000	745992	230	184	5.9603	4.2043	0.1728	0.2815			Chr1	540001	590000	563422	880	745	46.3565	32.1571	0.1809	0.2441
Chr1	615001	665000	640498	384	106	7.8649	3.5971	0.3723	0.1413			Chr1	710001	760000	747092	260	209	6.7437	4.5649	0.1927	0.3034			Chr1	545001	595000	567759	871	748	45.883	32.2388	0.1747	0.238
Chr1	620001	670000	644699	383	109	7.887	3.6335	0.3692	0.1379			Chr1	715001	765000	751606	365	305	9.7586	7.7724	0.1133	0.2116			Chr1	550001	600000	573410	833	717	41.9905	29.3745	0.1768	0.241
Chr1	625001	675000	649947	357	88	6.654	3.2109	0.349	0.1368			Chr1	720001	770000	755151	459	377	10.7203	8.9972	0.0874	0.1648			Chr1	555001	605000	576229	750	640	37.8936	26.4066	0.1786	0.2421
Chr1	630001	680000	654856	305	75	6.0866	3.0962	0.3256	0.1361			Chr1	725001	775000	758737	578	476	12.2298	10.4699	0.0775	0.1475			Chr1	560001	610000	580372	670	572	32.8565	22.749	0.1818	0.2429
Chr1	635001	685000	656597	287	75	6.0866	3.0962	0.3256	0.1361			Chr1	730001	780000	762348	718	612	14.7155	13.0548	0.0598	0.1209			Chr1	565001	615000	583304	585	505	29.3837	20.1461	0.1865	0.2454
Chr1	640001	690000	658937	281	85	6.5947	4.2279	0.2187	0.0969			Chr1	735001	785000	764863	817	706	16.5738	14.9776	0.0506	0.1031			Chr1	570001	620000	590759	577	484	26.6145	18.2796	0.1857	0.2534
Chr1	645001	695000	664049	248	71	4.9202	3.9087	0.1146	0.05			Chr1	740001	790000	767435	781	667	15.0199	13.7581	0.0438	0.0921			Chr1	575001	625000	599195	591	497	24.6992	17.0364	0.1836	0.257
Chr1	650001	700000	666119	222	61	3.9082	3.4341	0.0646	0.0317			Chr1	745001	795000	769860	757	635	13.3084	12.3524	0.0373	0.0756			Chr1	580001	630000	607560	620	511	21.5568	15.0724	0.177	0.2726
Chr1	655001	705000	666892	213	55	3.6907	3.4055	0.0402	0.0199			Chr1	750001	800000	772365	769	647	13.4869	12.7791	0.0269	0.0575			Chr1	585001	635000	610012	568	465	18.0837	12.5826	0.1794	0.2917
Chr1	695001	745000	730888	146	41	3.1909	2.436	0.1342	0.0732			Chr1	755001	805000	776303	717	579	12.4669	12.3531	0.0046	0.011			Chr1	590001	640000	613508	492	400	13.3191	9.0308	0.1919	0.348
Chr1	700001	750000	736923	225	42	3.4013	2.4504	0.1625	0.0842			Chr1	765001	815000	784008	671	518	10.5852	10.0367	0.0266	0.0564			Chr1	595001	645000	621769	510	425	12.6316	9.5554	0.1386	0.3702
Chr1	705001	755000	740995	300	73	5.4074	2.7958	0.3184	0.1039			Chr1	770001	820000	788470	612	456	9.906	9.0806	0.0435	0.0939			Chr1	600001	650000	628214	484	400	10.4925	8.4454	0.1081	0.3725
Chr1	710001	760000	743874	334	86	6.6267	3.558	0.3013	0.0969			Chr1	775001	825000	793096	506	358	8.3965	7.6079	0.0493	0.1078			Chr1	605001	655000	631163	531	436	11.2254	8.8321	0.1193	0.3861
Chr1	715001	765000	749995	402	151	8.7143	6.7693	0.1256	0.0456			Chr1	780001	830000	802739	419	243	6.4498	5.3985	0.0887	0.1654			Chr1	610001	660000	636489	608	505	13.2655	10.0765	0.1366	0.3988
Chr1	720001	770000	754466	473	189	9.4798	8.2017	0.0723	0.0273			Chr1	785001	835000	812564	372	179	5.2245	3.7426	0.1653	0.2909			Chr1	615001	665000	638145	643	514	13.8384	10.3857	0.1425	0.4103
Chr1	780001	830000	803095	641	124	6.3176	4.4401	0.1745	0.0594			Chr1	790001	840000	816355	385	195	5.6263	4.0937	0.1577	0.2889			Chr1	620001	670000	643515	613	490	13.5343	10.0344	0.1485	0.4181
Chr1	785001	835000	808808	588	66	4.6146	2.4248	0.3111	0.0911			Chr1	795001	845000	818292	366	185	5.4436	4.1036	0.1403	0.2801			Chr1	625001	675000	647892	515	398	11.6105	8.7788	0.1389	0.3943
Chr1	790001	840000	813542	573	67	4.4962	2.5295	0.2799	0.0801			Chr1	800001	850000	823699	356	176	5.2106	3.8845	0.1458	0.2748			Chr1	630001	680000	655048	419	327	9.2208	6.9878	0.1378	0.4145
Chr1	795001	845000	819283	519	58	3.5766	2.1476	0.2496	0.0693			Chr1	805001	855000	826821	327	170	4.7688	3.5194	0.1507	0.2675			Chr1	635001	685000	655107	418	327	9.2208	6.9878	0.1378	0.4145
Chr1	800001	850000	824568	528	56	3.3363	2.1132	0.2244	0.0655			Chr1	810001	860000	830476	332	179	4.8599	3.5333	0.1581	0.2665			Chr1	640001	690000	655755	426	335	9.5972	7.1836	0.1438	0.425
Chr1	805001	855000	826682	490	50	2.7776	1.5352	0.2881	0.0756			Chr1	815001	865000	838307	299	149	3.4799	2.8768	0.0949	0.2034			Chr1	645001	695000	659322	339	251	6.9808	4.3077	0.2368	0.4746
Chr1	810001	860000	832774	446	43	2.2322	1.1774	0.3094	0.0752			Chr1	820001	870000	846158	326	169	3.8374	3.3065	0.0743	0.1542			Chr1	650001	700000	661336	288	212	5.7135	3.3885	0.2554	0.5245
Chr1	815001	865000	836812	427	40	1.9248	1.2066	0.2293	0.063			Chr1	825001	875000	850141	354	193	4.4697	3.9593	0.0606	0.1393			Chr1	655001	705000	664150	235	170	4.8509	2.9187	0.2487	0.5312
Chr1	820001	870000	842653	442	46	2.1473	1.4638	0.1893	0.0587			Chr1	830001	880000	858487	368	230	5.2165	4.9402	0.0272	0.071			Chr1	660001	710000	669522	133	82	2.5738	1.4952	0.2651	0.7023
Chr1	825001	875000	848750	459	51	2.6783	1.582	0.2573	0.0706			Chr1	835001	885000	867736	418	276	6.3948	6.2802	0.009	0.0212			Chr1	665001	715000	672820	94	69	1.9928	1.1799	0.2562	0.7248
Chr1	830001	880000	857092	448	76	3.6707	1.9858	0.2979	0.0795			Chr1	845001	895000	874953	470	322	8.4491	7.71	0.0457	0.0719			Chr1	670001	720000	682361	41	31	0.5871	0.4816	0.0988	0.4206
Chr1	835001	885000	863715	487	103	5.1067	3.5227	0.1836	0.0577			Chr1	850001	900000	878375	464	331	8.8013	8.0338	0.0456	0.0717			Chr1	675001	725000	683591	36	31	0.5871	0.4816	0.0988	0.4206
Chr1	840001	890000	869372	507	112	5.8182	3.9499	0.1913	0.0627			Chr1	855001	905000	882999	554	402	10.0888	8.7201	0.0728	0.0938			Chr1	680001	730000	694373	15	13	0.3958	0.2043	0.3191	0.6196
Chr1	845001	895000	874611	549	156	8.1783	4.8204	0.2583	0.0812			Chr1	860001	910000	886629	591	435	10.7075	9.3611	0.0671	0.085			Chr1	685001	735000	699084	17	15	0.3958	0.2043	0.3191	0.6196
Chr1	850001	900000	879945	543	165	9.0591	5.3665	0.256	0.0793			Chr1	865001	915000	890536	619	472	12.157	10.6985	0.0638	0.083			Chr1	690001	740000	734598	67	53	1.7838	1.0944	0.2395	0.3712
Chr1	855001	905000	882597	606	200	11.0511	5.6899	0.3202	0.0919			Chr1	870001	920000	894648	595	475	12.3444	11.0531	0.0552	0.0715			Chr1	695001	745000	738816	112	94	3.7867	2.5708	0.1912	0.4179
Chr1	860001	910000	886779	641	219	12.0086	5.9708	0.3358	0.0961			Chr1	875001	925000	898231	599	481	12.1846	10.8935	0.0559	0.0685			Chr1	700001	750000	740698	144	104	4.0128	2.7463	0.1874	0.43
Chr1	865001	915000	890006	675	241	13.7061	7.7098	0.28	0.082			Chr1	880001	930000	903676	597	474	11.7099	10.4129	0.0586	0.0623			Chr1	705001	755000	745992	230	184	7.3985	4.0379	0.2939	0.5255
Chr1	870001	920000	892930	636	233	13.4165	7.4495	0.286	0.0825			Chr1	885001	935000	908627	500	402	9.9273	8.8252	0.0588	0.0585			Chr1	710001	760000	747092	260	209	8.2909	4.7061	0.2758	0.5277
Chr1	875001	925000	896256	601	231	12.9844	7.2212	0.2852	0.0822			Chr1	890001	940000	909957	497	394	9.7629	8.5184	0.0681	0.067			Chr1	715001	765000	751606	365	305	11.9718	6.9383	0.2662	0.543
Chr1	880001	930000	898692	531	195	11.1468	6.3243	0.276	0.0811			Chr1	895001	945000	914848	448	341	7.4408	6.929	0.0356	0.0369			Chr1	720001	770000	755151	459	377	14.2936	7.9339	0.2861	0.5741
Chr1	885001	935000	902525	458	165	9.5548	4.8587	0.3258	0.0887			Chr1	900001	950000	916457	427	322	6.8061	6.2633	0.0415	0.0406			Chr1	725001	775000	758737	578	476	17.1596	9.7238	0.2766	0.5588
Chr1	890001	940000	906345	404	154	8.8214	4.3668	0.3378	0.0894			Chr1	910001	960000	926786	291	207	4.5343	4.5332	0.0001	0.0001			Chr1	730001	780000	762348	718	612	22.05	12.4259	0.2792	0.562
Chr1	895001	945000	915987	404	106	6.3012	3.306	0.3118	0.0795			Chr1	920001	970000	940773	243	147	2.8529	2.5186	0.0622	0.0585			Chr1	735001	785000	764863	817	706	25.2717	14.001	0.287	0.5651
Chr1	900001	950000	923071	410	100	5.5075	2.8235	0.3222	0.0808			Chr1	925001	975000	945823	205	116	2.3804	2.0254	0.0806	0.0752			Chr1	740001	790000	767435	781	667	23.6475	12.992	0.2908	0.5848
Chr1	905001	955000	931113	407	65	3.49	2.4964	0.166	0.0464			Chr1	930001	980000	955102	145	65	1.5694	1.1496	0.1544	0.2495			Chr1	745001	795000	769860	757	635	21.8664	11.767	0.3003	0.5821
Chr1	910001	960000	939240	392	61	3.6223	3.1788	0.0652	0.017			Chr1	935001	985000	957277	144	59	1.5407	1.1305	0.1536	0.2566			Chr1	750001	800000	772365	769	647	22.3234	12.0507	0.2988	0.5761
Chr1	915001	965000	945817	361	41	2.1739	1.4028	0.2156	0.0417			Chr1	940001	990000	965379	169	68	1.8037	1.2809	0.1695	0.2268			Chr1	755001	805000	776303	717	579	19.8461	11.542	0.2646	0.5646
Chr1	920001	970000	949733	388	43	2.3786	1.425	0.2507	0.0466			Chr1	945001	995000	970407	143	63	1.7706	1.2557	0.1701	0.2422			Chr1	760001	810000	778115	708	564	19.2659	11.119	0.2681	0.561
Chr1	925001	975000	953866	400	36	2.1041	1.2414	0.2579	0.0478			Chr1	950001	1000000	971582	136	60	1.7706	1.2557	0.1701	0.2484			Chr1	765001	815000	784008	671	518	16.5824	9.8208	0.2561	0.5391
Chr1	930001	980000	956469	450	36	2.1041	1.2414	0.2579	0.0478			Chr1	955001	1005000	980825	184	77	2.3391	2.008	0.0762	0.1253			Chr1	770001	820000	788470	612	456	14.6034	9.1177	0.2313	0.5066
Chr1	935001	985000	961429	531	33	1.9273	1.151	0.2522	0.0468			Chr1	960001	1010000	993269	268	130	3.8408	3.8141	0.0035	0.0058			Chr1	775001	825000	793096	506	358	11.7421	7.3321	0.2312	0.5127
Chr1	940001	990000	964541	574	34	1.8163	1.0919	0.2491	0.0459			Chr1	1080001	1130000	1104710	512	398	13.773	12.6986	0.0406	0.0913			Chr1	780001	830000	802739	419	243	7.4594	5.0861	0.1892	0.4574
Chr1	945001	995000	968875	513	34	1.8163	1.0919	0.2491	0.0459			Chr1	1085001	1135000	1111974	497	390	13.4627	10.7613	0.1115	0.2341			Chr1	785001	835000	812564	372	179	4.8139	3.8404	0.1125	0.3791
Chr1	950001	1000000	971660	453	29	1.7266	1.0283	0.2535	0.0467			Chr1	1090001	1140000	1114223	458	353	12.3803	9.8945	0.1116	0.2269			Chr1	790001	840000	816355	385	195	5.2507	4.0064	0.1344	0.4382
Chr1	955001	1005000	977631	432	33	1.9335	1.171	0.2456	0.0476			Chr1	1095001	1145000	1119569	395	290	9.7133	7.015	0.1613	0.282			Chr1	795001	845000	818292	366	185	5.4291	3.9472	0.1581	0.5055
Chr1	960001	1010000	984850	443	49	2.2529	0.5883	0.5859	0.0895			Chr1	1100001	1150000	1122863	431	319	10.5232	7.5703	0.1632	0.276			Chr1	800001	850000	823699	356	176	5.303	3.8301	0.1613	0.4839
Chr1	965001	1015000	988981	457	57	2.6963	0.9456	0.4807	0.0835			Chr1	1105001	1155000	1131020	546	434	14.8749	11.5614	0.1253	0.2287			Chr1	805001	855000	826821	327	170	4.8442	3.5217	0.1581	0.4659
Chr1	970001	1020000	992445	430	56	2.4916	0.9235	0.4592	0.0824			Chr1	1110001	1160000	1138002	491	382	14.9621	10.9845	0.1533	0.2775			Chr1	810001	860000	830476	332	179	4.8657	3.4586	0.169	0.4875
Chr1	975001	1025000	995894	413	56	2.4916	0.9235	0.4592	0.0824			Chr1	1115001	1165000	1140312	458	364	14.4416	10.5553	0.1555	0.279			Chr1	815001	865000	838307	299	149	4.4917	2.8691	0.2204	0.553
Chr1	980001	1030000	1001597	408	57	2.4916	0.9235	0.4592	0.0824			Chr1	1120001	1170000	1144620	471	361	13.7573	10.147	0.151	0.2724			Chr1	820001	870000	846158	326	169	5.2344	3.1331	0.2511	0.5412
Chr1	985001	1035000	1008859	338	57	2.4916	0.9235	0.4592	0.0824			Chr1	1125001	1175000	1149592	550	404	15.6923	11.861	0.1391	0.2622			Chr1	825001	875000	850141	354	193	6.2728	3.7697	0.2493	0.5226
Chr1	990001	1040000	1015936	317	54	2.6214	0.9349	0.4742	0.0851			Chr1	1130001	1180000	1156663	488	332	13.0787	10.64	0.1028	0.2058			Chr1	830001	880000	858487	368	230	7.5242	4.6174	0.2394	0.5038
Chr1	995001	1045000	1019557	328	58	2.8403	0.9651	0.4928	0.0866			Chr1	1135001	1185000	1162690	467	312	11.3265	9.5171	0.0868	0.1856			Chr1	835001	885000	867736	418	276	8.6079	5.8758	0.1886	0.4445
Chr1	1000001	1050000	1021630	353	59	2.8487	1.0208	0.4724	0.0842			Chr1	1140001	1190000	1166234	540	370	12.764	10.4166	0.1013	0.2139			Chr1	840001	890000	871080	398	266	8.4855	6.0167	0.1702	0.4123
Chr1	1005001	1055000	1026011	332	56	2.678	0.91	0.4928	0.0824			Chr1	1145001	1195000	1167851	551	379	13.5512	10.9079	0.1081	0.2224			Chr1	845001	895000	874953	470	322	9.757	7.2698	0.1461	0.383
Chr1	1010001	1060000	1034209	300	30	1.4127	0.5278	0.456	0.08			Chr1	1150001	1200000	1169912	509	349	12.6339	10.2675	0.1033	0.2205			Chr1	850001	900000	878375	464	331	10.2369	7.7863	0.136	0.3494
Chr1	1015001	1065000	1040584	288	19	0.7064	0.1731	0.6063	0.0837			Chr1	1155001	1205000	1176773	382	226	8.1726	6.1156	0.144	0.2949			Chr1	855001	905000	882999	554	402	12.1306	8.7031	0.1645	0.4011
Chr1	1020001	1070000	1042305	269	18	0.7064	0.1731	0.6063	0.0842			Chr1	1160001	1210000	1180017	346	193	6.3654	4.9906	0.1211	0.2563			Chr1	860001	910000	886629	591	435	13.7295	9.5344	0.1803	0.4201
Chr1	1025001	1075000	1045192	256	18	0.7064	0.1731	0.6063	0.0842			Chr1	1165001	1215000	1183212	377	211	6.8549	5.3748	0.121	0.2429			Chr1	865001	915000	890536	619	472	15.6795	11.0813	0.1718	0.3831
Chr1	1030001	1080000	1056594	287	38	1.5811	0.9533	0.2477	0.0594			Chr1	1170001	1220000	1188466	369	213	6.9265	5.5102	0.1139	0.2526			Chr1	870001	920000	894648	595	475	15.9396	11.4169	0.1653	0.3707
Chr1	1035001	1085000	1062109	309	62	4.0029	3.0894	0.1288	0.0416			Chr1	1175001	1225000	1199515	350	238	6.7199	4.5788	0.1895	0.341			Chr1	875001	925000	898231	599	481	15.5354	11.3816	0.1543	0.349
Chr1	1040001	1090000	1070375	353	79	5.4257	4.1347	0.135	0.0505			Chr1	1180001	1230000	1205961	351	243	6.6828	4.1644	0.2322	0.3576			Chr1	880001	930000	903676	597	474	14.1537	10.4755	0.1493	0.3408
Chr1	1045001	1095000	1076887	406	117	10.5038	8.2815	0.1183	0.0625			Chr1	1185001	1235000	1211395	331	219	6.2769	3.8176	0.2436	0.3676			Chr1	885001	935000	908627	500	402	12.5257	8.9355	0.1673	0.3505
Chr1	1050001	1100000	1082180	465	119	10.596	8.2993	0.1215	0.064			Chr1	1190001	1240000	1221673	313	180	5.2148	3.2135	0.2374	0.355			Chr1	890001	940000	909957	497	394	12.2165	8.7403	0.1659	0.3477
Chr1	1055001	1105000	1086915	537	119	10.6958	8.4674	0.1163	0.0634			Chr1	1195001	1245000	1225710	316	181	4.5782	2.9398	0.2179	0.3297			Chr1	895001	945000	914848	448	341	10.6731	7.4236	0.1796	0.3452
Chr1	1060001	1110000	1091233	573	144	12.0006	8.9959	0.1431	0.0739			Chr1	1200001	1250000	1229364	370	220	5.3527	3.6088	0.1946	0.2984			Chr1	900001	950000	916457	427	322	9.6428	6.5675	0.1897	0.3736
Chr1	1065001	1115000	1095642	627	148	12.153	9.0997	0.1437	0.0698			Chr1	1205001	1255000	1233052	418	258	6.0372	4.3779	0.1593	0.2739			Chr1	905001	955000	920936	332	244	7.3108	5.1827	0.1703	0.3232
Chr1	1070001	1120000	1097207	677	157	12.9364	9.7328	0.1413	0.0695			Chr1	1210001	1260000	1236066	459	287	6.4746	4.542	0.1754	0.2817			Chr1	910001	960000	926786	291	207	5.5988	4.407	0.1191	0.2443
Chr1	1075001	1125000	1098992	709	157	12.9364	9.7328	0.1413	0.0695			Chr1	1215001	1265000	1241858	502	320	7.5256	5.3968	0.1647	0.2612			Chr1	915001	965000	935158	262	169	3.3335	2.7419	0.0974	0.2489
Chr1	1080001	1130000	1104304	709	162	13.258	9.6543	0.1573	0.0807			Chr1	1220001	1270000	1247810	559	373	9.8671	7.4319	0.1408	0.2442			Chr1	920001	970000	940773	243	147	2.5841	2.4525	0.0261	0.0928
Chr1	1085001	1135000	1107245	705	156	11.831	8.4844	0.1647	0.0908			Chr1	1225001	1275000	1251784	496	305	8.1389	6.6493	0.1007	0.1877			Chr1	925001	975000	945823	205	116	1.9452	1.8469	0.0259	0.1216
Chr1	1090001	1140000	1110560	643	139	10.2783	7.4276	0.161	0.0882			Chr1	1230001	1280000	1254094	452	291	7.6393	6.4741	0.0826	0.1651			Chr1	930001	980000	955102	145	65	1.4678	1.4492	0.0064	0.0351
Chr1	1095001	1145000	1114670	589	99	5.1908	3.3727	0.2123	0.0851			Chr1	1235001	1285000	1255568	429	282	7.1502	6.2246	0.0692	0.1376			Chr1	935001	985000	957277	144	59	1.4359	1.4013	0.0122	0.0688
Chr1	1100001	1150000	1121149	576	119	6.3069	4.2747	0.1921	0.0777			Chr1	1240001	1290000	1258177	373	262	6.7748	5.9291	0.0666	0.1296			Chr1	955001	1005000	980825	184	77	2.3553	2.1167	0.0534	0.2127
Chr1	1105001	1155000	1127832	539	149	8.847	5.601	0.2247	0.086			Chr1	1245001	1295000	1259468	346	242	6.2678	5.3805	0.0762	0.1411			Chr1	960001	1010000	993269	268	130	4.7132	3.8174	0.105	0.2997
Chr1	1110001	1160000	1134470	536	135	8.8313	5.774	0.2093	0.0841			Chr1	1250001	1300000	1261722	289	203	5.4933	4.7115	0.0766	0.1445			Chr1	965001	1015000	1001563	318	169	9.0441	6.5499	0.1599	0.3126
Chr1	1115001	1165000	1141594	512	131	8.6439	5.6797	0.2069	0.0911			Chr1	1255001	1305000	1265723	242	165	4.8088	3.9424	0.099	0.1667			Chr1	970001	1020000	1004690	318	164	9.0175	6.237	0.1823	0.3284
Chr1	1120001	1170000	1147907	547	139	8.3205	5.3036	0.2214	0.0922			Chr1	1260001	1310000	1271663	213	131	4.2723	3.6559	0.0777	0.1433			Chr1	975001	1025000	1005510	313	165	9.0175	6.237	0.1823	0.3278
Chr1	1125001	1175000	1152490	572	152	8.9586	5.4382	0.2445	0.0999			Chr1	1265001	1315000	1284081	170	98	2.9661	2.6275	0.0605	0.1463			Chr1	980001	1030000	1005985	308	165	9.0175	6.237	0.1823	0.3278
Chr1	1130001	1180000	1158368	548	130	8.2033	5.2746	0.2173	0.087			Chr1	1270001	1320000	1307545	103	42	0.6822	0.5958	0.0676	0.0863			Chr1	985001	1035000	1006471	302	165	9.0175	6.237	0.1823	0.3278
Chr1	1135001	1185000	1162108	552	126	8.1182	4.8152	0.2554	0.1015			Chr1	1280001	1330000	1314184	132	74	2.2163	2.0351	0.0426	0.1139			Chr1	990001	1040000	1009034	265	151	8.6971	5.83	0.1974	0.3391
Chr1	1140001	1190000	1163903	555	133	8.3519	4.8473	0.2655	0.1014			Chr1	1285001	1335000	1316965	146	83	2.6314	2.2305	0.0825	0.1882			Chr1	995001	1045000	1009414	265	151	8.6971	5.83	0.1974	0.3391
Chr1	1145001	1195000	1167825	588	138	8.8383	5.058	0.272	0.1067			Chr1	1290001	1340000	1317114	147	83	2.6314	2.2305	0.0825	0.1882			Chr1	1000001	1050000	1012092	285	154	8.7149	5.8391	0.1976	0.3393
Chr1	1150001	1200000	1172876	564	115	7.6215	4.0825	0.3024	0.117			Chr1	1295001	1345000	1322153	182	109	3.4567	3.1867	0.0406	0.096			Chr1	1005001	1055000	1019087	270	140	7.976	5.2789	0.2035	0.343
Chr1	1155001	1205000	1177716	560	83	4.9454	2.5562	0.3185	0.1287			Chr1	1300001	1350000	1326373	218	129	4.046	3.7175	0.0423	0.1047			Chr1	1010001	1060000	1032998	205	98	6.41	4.1271	0.2167	0.3481
Chr1	1160001	1210000	1182789	536	69	3.4844	1.8916	0.2963	0.1249			Chr1	1305001	1355000	1331811	249	159	5.0886	4.5478	0.0561	0.1408			Chr1	1015001	1065000	1048203	131	46	1.9893	1.2365	0.2334	0.4429
Chr1	1165001	1215000	1188051	525	74	3.9372	2.1917	0.2848	0.1238			Chr1	1310001	1360000	1336174	254	176	5.6928	5.1327	0.0517	0.1347			Chr1	1020001	1070000	1054043	112	41	1.4197	0.9469	0.1998	0.508
Chr1	1170001	1220000	1192861	456	62	3.6831	2.0818	0.2778	0.1372			Chr1	1315001	1365000	1343576	260	190	6.8877	5.9351	0.0743	0.1788			Chr1	1025001	1075000	1054798	111	40	1.4197	0.9469	0.1998	0.5165
Chr1	1175001	1225000	1197502	407	59	3.5385	2.1577	0.2424	0.0975			Chr1	1320001	1370000	1347654	244	181	6.929	6.1265	0.0615	0.1678			Chr1	1030001	1080000	1061560	158	79	3.1044	2.1878	0.1732	0.442
Chr1	1180001	1230000	1202618	384	58	3.4957	1.902	0.2953	0.1042			Chr1	1325001	1375000	1358602	331	262	9.0336	7.7455	0.0768	0.1858			Chr1	1035001	1085000	1068924	240	143	6.9424	4.9493	0.1676	0.398
Chr1	1185001	1235000	1210022	411	53	3.6393	1.8458	0.327	0.0997			Chr1	1330001	1380000	1364239	440	359	11.151	10.3533	0.0371	0.1043			Chr1	1040001	1090000	1071483	280	181	7.9271	6.157	0.1257	0.3263
Chr1	1190001	1240000	1214455	446	49	3.7678	1.8438	0.3429	0.1071			Chr1	1335001	1385000	1367029	461	377	11.4744	10.8882	0.0262	0.0763			Chr1	1045001	1095000	1075941	354	254	11.5188	9.6935	0.086	0.2269
Chr1	1195001	1245000	1221524	452	49	3.4651	1.6885	0.3447	0.0987			Chr1	1340001	1390000	1370865	565	477	14.3889	13.5153	0.0313	0.0921			Chr1	1050001	1100000	1078151	343	252	11.566	9.7664	0.0844	0.2248
Chr1	1200001	1250000	1227385	466	67	4.5837	2.1291	0.3656	0.1009			Chr1	1345001	1395000	1376484	656	567	15.6128	14.1479	0.0492	0.1296			Chr1	1055001	1105000	1082604	328	256	11.9956	9.995	0.091	0.2281
Chr1	1205001	1255000	1234345	498	76	4.9121	2.4077	0.3421	0.0995			Chr1	1350001	1400000	1380816	721	639	18.5658	17.0052	0.0439	0.1101			Chr1	1060001	1110000	1091616	386	320	14.7428	11.2539	0.1342	0.2756
Chr1	1210001	1260000	1240075	535	90	5.5242	2.4389	0.3874	0.1095			Chr1	1355001	1405000	1384944	776	698	18.9077	17.449	0.0401	0.0997			Chr1	1065001	1115000	1094211	413	333	14.9699	11.5675	0.1282	0.2697
Chr1	1215001	1265000	1245688	563	97	5.7428	2.4406	0.4035	0.1116			Chr1	1360001	1410000	1387077	795	711	18.8449	17.442	0.0387	0.0947			Chr1	1070001	1120000	1095873	444	356	16.1536	12.2871	0.1359	0.2913
Chr1	1220001	1270000	1249696	644	130	7.4792	3.8428	0.3212	0.1081			Chr1	1365001	1415000	1389648	794	709	17.98	17.0197	0.0274	0.068			Chr1	1075001	1125000	1096605	454	356	16.1536	12.2871	0.1359	0.2913
Chr1	1225001	1275000	1252822	703	120	6.9857	3.6323	0.3158	0.1172			Chr1	1370001	1420000	1390797	807	718	17.7951	16.8152	0.0283	0.0697			Chr1	1080001	1130000	1104710	512	398	17.5416	13.5168	0.1296	0.3081
Chr1	1230001	1280000	1256394	755	120	6.8941	3.673	0.3048	0.1163			Chr1	1375001	1425000	1395198	732	640	15.1721	14.503	0.0225	0.0542			Chr1	1085001	1135000	1111974	497	390	15.7649	12.6742	0.1087	0.2965
Chr1	1235001	1285000	1260743	746	115	6.159	3.5258	0.2719	0.1164			Chr1	1380001	1430000	1400942	665	571	13.9212	12.9166	0.0374	0.0856			Chr1	1090001	1140000	1114223	458	353	14.7802	11.4664	0.1263	0.3311
Chr1	1240001	1290000	1262820	694	111	5.7967	3.4957	0.2476	0.1117			Chr1	1385001	1435000	1403670	665	541	13.1827	12.1864	0.0393	0.0904			Chr1	1095001	1145000	1119569	395	290	11.6779	8.3773	0.1646	0.433
Chr1	1245001	1295000	1266547	663	104	5.4036	3.3183	0.2391	0.1108			Chr1	1390001	1440000	1407823	580	451	10.5703	9.9191	0.0318	0.0694			Chr1	1100001	1150000	1122863	431	319	12.2687	8.9586	0.1559	0.418
Chr1	1250001	1300000	1269211	619	86	4.2851	2.8777	0.1965	0.1126			Chr1	1395001	1445000	1412085	454	335	8.5211	8.3303	0.0113	0.0277			Chr1	1105001	1155000	1131020	546	434	17.3913	12.8823	0.1489	0.3102
Chr1	1255001	1305000	1273694	567	77	3.9567	2.5991	0.2071	0.1167			Chr1	1400001	1450000	1416357	353	243	4.9788	4.9422	0.0037	0.01			Chr1	1110001	1160000	1138002	491	382	14.7687	11.8761	0.1086	0.27
Chr1	1260001	1310000	1278599	520	61	3.2742	2.7397	0.0889	0.0628			Chr1	1420001	1470000	1428403	149	73	2.1843	2.1273	0.0132	0.0444			Chr1	1115001	1165000	1140312	458	364	14.3571	11.542	0.1087	0.2672
Chr1	1265001	1315000	1285257	502	59	3.3896	3.3212	0.0102	0.0095			Chr1	1425001	1475000	1432437	115	52	1.449	1.4339	0.0053	0.016			Chr1	1120001	1170000	1144620	471	361	13.4321	11.0773	0.0961	0.2373
Chr1	1295001	1345000	1323034	454	62	3.3329	3.0918	0.0375	0.0271			Chr1	1455001	1505000	1481274	8	7	0.0874	0.061	0.1774	0.3397			Chr1	1125001	1175000	1149592	550	404	15.5089	12.7217	0.0987	0.2484
Chr1	1300001	1350000	1327501	513	76	4.1201	3.879	0.0301	0.024			Chr1	1460001	1510000	1483959	9	8	0.0874	0.0653	0.1447	0.2819			Chr1	1130001	1180000	1156663	488	332	13.3601	10.8699	0.1028	0.2242
Chr1	1305001	1355000	1331732	538	90	4.6891	4.3416	0.0385	0.0323			Chr1	1465001	1515000	1493899	14	8	0.0874	0.0653	0.1447	0.2819			Chr1	1135001	1185000	1162690	467	312	11.9583	9.597	0.1095	0.2165
Chr1	1310001	1360000	1336832	588	101	5.5914	4.8983	0.0661	0.051			Chr1	1470001	1520000	1493899	14	8	0.0874	0.0653	0.1447	0.2819			Chr1	1140001	1190000	1166234	540	370	13.4275	11.0538	0.097	0.2017
Chr1	1315001	1365000	1342007	589	98	5.9573	4.5858	0.1301	0.0975			Chr1	1480001	1530000	1522826	92	70	2.7554	2.6289	0.0235	0.0447			Chr1	1145001	1195000	1167851	551	379	13.8765	11.504	0.0935	0.2024
Chr1	1320001	1370000	1345327	571	95	6.4463	4.9443	0.1319	0.1095			Chr1	1485001	1535000	1523508	94	72	2.7605	2.6371	0.0229	0.0443			Chr1	1150001	1200000	1169912	509	349	13.2208	10.8407	0.0989	0.2079
Chr1	1325001	1375000	1350998	627	112	7.8898	5.4151	0.186	0.1622			Chr1	1490001	1540000	1523947	97	75	2.7605	2.6371	0.0229	0.0442			Chr1	1155001	1205000	1176773	382	226	7.4974	6.6055	0.0632	0.2276
Chr1	1330001	1380000	1356490	656	135	10.0336	6.9382	0.1824	0.2015			Chr1	1495001	1545000	1524118	98	76	2.7605	2.6371	0.0229	0.0445			Chr1	1160001	1210000	1180017	346	193	6.4674	5.6537	0.0671	0.2452
Chr1	1335001	1385000	1360682	678	140	10.6256	7.5595	0.1686	0.2009			Chr1	1500001	1550000	1524577	100	78	2.7605	2.6371	0.0229	0.0444			Chr1	1165001	1215000	1183212	377	211	6.7804	5.9525	0.065	0.2426
Chr1	1340001	1390000	1365915	657	177	13.2539	9.7334	0.1532	0.204			Chr1	1505001	1555000	1525612	100	79	2.7904	2.6074	0.0339	0.0631			Chr1	1170001	1220000	1188466	369	213	6.971	5.9349	0.0803	0.2676
Chr1	1345001	1395000	1368825	656	188	13.7014	10.3211	0.1407	0.1954			Chr1	1510001	1560000	1525816	99	78	2.7904	2.6032	0.0347	0.0646			Chr1	1175001	1225000	1199515	350	238	6.2135	5.2673	0.0824	0.2493
Chr1	1350001	1400000	1373867	634	200	15.5441	11.9019	0.1327	0.1897			Chr1	1515001	1565000	1526562	94	78	2.7904	2.6032	0.0347	0.0646			Chr1	1180001	1230000	1205961	351	243	5.6185	4.8528	0.0731	0.2358
Chr1	1355001	1405000	1378479	636	221	16.5673	12.7764	0.1292	0.175			Chr1	1520001	1570000	1526562	94	78	2.7904	2.6032	0.0347	0.0646			Chr1	1185001	1235000	1211395	331	219	5.273	4.4348	0.0863	0.2419
Chr1	1360001	1410000	1384626	620	226	16.6258	12.9012	0.1261	0.1757			Chr1	1525001	1575000	1530373	44	42	1.5189	1.1821	0.1247	0.1851			Chr1	1190001	1240000	1221673	313	180	4.5052	3.3003	0.1544	0.3423
Chr1	1365001	1415000	1389999	627	241	16.7977	13.8635	0.0957	0.1332			Chr1	1530001	1580000	1540454	11	11	0.1224	0.0395	0.5115	0.5413			Chr1	1195001	1245000	1225710	316	181	3.9733	2.708	0.1894	0.3509
Chr1	1370001	1420000	1394329	684	249	16.8201	14.0375	0.0902	0.122			Chr1	1535001	1585000	1570232	23	13	0.4234	0.1238	0.5476	0.4532			Chr1	1200001	1250000	1229364	370	220	4.593	3.1813	0.1816	0.3385
Chr1	1375001	1425000	1401277	679	248	16.393	14.3174	0.0676	0.0845			Chr1	1540001	1590000	1577819	25	14	0.4628	0.2271	0.3417	0.3015			Chr1	1205001	1255000	1233052	418	258	5.9847	4.1328	0.183	0.3394
Chr1	1380001	1430000	1407354	670	242	15.7122	14.049	0.0559	0.0608			Chr1	1545001	1595000	1589569	91	67	1.6098	1.2333	0.1324	0.1527			Chr1	1210001	1260000	1236066	459	287	6.5173	4.4561	0.1878	0.3494
Chr1	1385001	1435000	1413293	706	231	14.8794	13.35	0.0542	0.058			Chr1	1550001	1600000	1591568	112	86	2.0886	1.9295	0.0396	0.0513			Chr1	1215001	1265000	1241858	502	320	8.1456	5.754	0.1721	0.2983
Chr1	1390001	1440000	1418100	728	196	12.3484	11.3393	0.0426	0.0405			Chr1	1555001	1605000	1593157	119	90	2.0561	1.9937	0.0154	0.0194			Chr1	1220001	1270000	1247810	559	373	11.2918	7.9281	0.175	0.3197
Chr1	1395001	1445000	1421938	771	174	11.2517	10.4845	0.0353	0.0329			Chr1	1560001	1610000	1596276	152	114	2.8316	2.5384	0.0546	0.0705			Chr1	1225001	1275000	1251784	496	305	9.9724	6.9513	0.1785	0.3249
Chr1	1400001	1450000	1425040	756	148	8.6217	8.1164	0.0302	0.0249			Chr1	1565001	1615000	1601777	234	193	5.1169	4.8985	0.0218	0.0367			Chr1	1230001	1280000	1254094	452	291	9.6434	6.7469	0.1767	0.3215
Chr1	1405001	1455000	1427243	704	113	7.0296	6.7794	0.0181	0.0146			Chr1	1570001	1620000	1604306	279	215	5.5337	5.2604	0.0253	0.0429			Chr1	1235001	1285000	1255568	429	282	9.3294	6.519	0.1773	0.3234
Chr1	1410001	1460000	1429414	635	96	6.0687	5.8804	0.0158	0.0128			Chr1	1575001	1625000	1606803	324	238	5.803	5.4316	0.0331	0.0536			Chr1	1240001	1290000	1258177	373	262	8.6281	6.1967	0.164	0.3127
Chr1	1415001	1465000	1431614	570	71	4.7083	4.3025	0.045	0.034			Chr1	1580001	1630000	1610862	403	302	7.8764	7.405	0.0308	0.0548			Chr1	1245001	1295000	1259468	346	242	8.2215	5.8915	0.1651	0.3108
Chr1	1420001	1470000	1435039	500	55	3.7827	3.4661	0.0437	0.034			Chr1	1585001	1635000	1615085	456	361	8.8874	8.7566	0.0074	0.0149			Chr1	1250001	1300000	1261722	289	203	7.6018	5.4182	0.1677	0.3149
Chr1	1425001	1475000	1438430	415	29	1.9097	1.7104	0.0551	0.0347			Chr1	1590001	1640000	1619602	558	461	13.0072	12.9608	0.0018	0.0042			Chr1	1255001	1305000	1265723	242	165	6.2101	4.4667	0.1633	0.3088
Chr1	1435001	1485000	1447666	255	11	0.3648	0.246	0.1945	0.0904			Chr1	1600001	1650000	1627415	551	450	12.9654	12.8643	0.0039	0.0107			Chr1	1260001	1310000	1271663	213	131	5.5703	4.0557	0.1573	0.2924
Chr1	1440001	1490000	1452319	174	8	0.2674	0.0829	0.5268	0.2607			Chr1	1605001	1655000	1627856	543	444	12.8805	12.7688	0.0044	0.0123			Chr1	1265001	1315000	1284081	170	98	3.8333	2.5357	0.2037	0.4141
Chr1	1445001	1495000	1460759	93	8	0.2674	0.0829	0.5268	0.2607			Chr1	1615001	1665000	1640313	587	480	11.0363	10.8136	0.0102	0.0236			Chr1	1270001	1320000	1307545	103	42	0.5196	0.3415	0.2069	0.4418
Chr1	1450001	1500000	1478742	79	9	0.3181	0.0894	0.5612	0.2405			Chr1	1620001	1670000	1643167	564	471	10.7126	10.5081	0.0096	0.0218			Chr1	1275001	1325000	1313058	122	65	2.0219	1.5673	0.1266	0.388
Chr1	1455001	1505000	1489877	115	15	0.7672	0.3843	0.3325	0.236			Chr1	1625001	1675000	1646957	559	458	10.7164	10.4803	0.0111	0.0248			Chr1	1280001	1330000	1314184	132	74	2.043	1.6523	0.1057	0.3475
Chr1	1460001	1510000	1493387	142	15	0.7672	0.3843	0.3325	0.236			Chr1	1680001	1730000	1704562	435	265	6.8508	6.2853	0.0431	0.0972			Chr1	1285001	1335000	1316965	146	83	2.1945	1.8447	0.0866	0.2874
Chr1	1465001	1515000	1499820	198	15	0.7672	0.3843	0.3325	0.236			Chr1	1685001	1735000	1712889	511	368	8.4023	7.5012	0.0567	0.1164			Chr1	1290001	1340000	1317114	147	83	2.1945	1.8447	0.0866	0.2874
Chr1	1470001	1520000	1504381	209	15	0.7672	0.3843	0.3325	0.236			Chr1	1690001	1740000	1720162	652	521	10.6399	9.975	0.0323	0.0604			Chr1	1295001	1345000	1322153	182	109	3.0691	2.3535	0.132	0.3849
Chr1	1475001	1525000	1511380	306	47	2.4688	1.9567	0.1157	0.1058			Chr1	1695001	1745000	1724703	725	594	12.15	11.5193	0.0266	0.0479			Chr1	1300001	1350000	1326373	218	129	3.5033	2.7434	0.1217	0.3413
Chr1	1480001	1530000	1513117	328	58	3.5046	2.6124	0.1459	0.11			Chr1	1700001	1750000	1727063	687	564	11.3171	10.8477	0.0212	0.0376			Chr1	1305001	1355000	1331811	249	159	4.2326	3.2925	0.1249	0.3793
Chr1	1485001	1535000	1518832	405	57	3.679	3.1743	0.0736	0.0587			Chr1	1705001	1755000	1728682	693	583	11.6966	11.2428	0.0198	0.0359			Chr1	1310001	1360000	1336174	254	176	4.8708	3.761	0.1286	0.3962
Chr1	1490001	1540000	1522204	494	63	4.0757	3.7548	0.041	0.0339			Chr1	1710001	1760000	1733443	567	479	8.5292	8.3827	0.0087	0.015			Chr1	1315001	1365000	1343576	260	190	5.8475	4.6413	0.115	0.3316
Chr1	1495001	1545000	1524286	552	64	4.1012	3.8639	0.0298	0.0247			Chr1	1715001	1765000	1736677	499	435	7.4313	7.2106	0.0151	0.0242			Chr1	1320001	1370000	1347654	244	181	5.9133	4.631	0.1216	0.3614
Chr1	1500001	1550000	1527204	570	64	4.0565	3.8594	0.0249	0.021			Chr1	1720001	1770000	1737675	476	421	7.0467	6.8853	0.0116	0.019			Chr1	1325001	1375000	1358602	331	262	7.5857	5.5105	0.1585	0.4512
Chr1	1505001	1555000	1531532	583	58	3.6074	3.5646	0.006	0.0049			Chr1	1725001	1775000	1737963	467	419	6.9294	6.7928	0.01	0.0163			Chr1	1330001	1380000	1364239	440	359	11.2011	7.7906	0.1796	0.4698
Chr1	1510001	1560000	1535093	617	58	3.6074	3.5646	0.006	0.0049			Chr1	1730001	1780000	1738863	430	397	6.3138	6.2606	0.0042	0.0068			Chr1	1335001	1385000	1367029	461	377	11.8768	8.3486	0.1744	0.4462
Chr1	1515001	1565000	1537534	557	58	3.6074	3.5646	0.006	0.0049			Chr1	1765001	1815000	1806523	142	56	1.8148	1.7334	0.023	0.0462			Chr1	1340001	1390000	1370865	565	477	15.578	11.809	0.1376	0.355
Chr1	1520001	1570000	1541507	592	58	3.6074	3.5646	0.006	0.0049			Chr1	1770001	1820000	1810599	220	108	2.7581	2.2762	0.0957	0.1859			Chr1	1345001	1395000	1376484	656	567	16.8792	13.2947	0.1188	0.3105
Chr1	1540001	1590000	1563678	461	15	0.4568	0.1694	0.459	0.1934			Chr1	1775001	1825000	1814930	350	234	4.2097	3.6853	0.0664	0.1118			Chr1	1350001	1400000	1380816	721	639	20.5503	16.6751	0.1041	0.2571
Chr1	1545001	1595000	1568343	429	30	1.1178	0.411	0.4623	0.251			Chr1	1780001	1830000	1815757	372	255	4.5826	3.8734	0.0839	0.1458			Chr1	1355001	1405000	1384944	776	698	21.6385	17.8151	0.0969	0.2409
Chr1	1550001	1600000	1574033	442	41	1.8921	0.9248	0.3434	0.1891			Chr1	1785001	1835000	1821411	490	343	5.4321	5.0864	0.0329	0.0565			Chr1	1360001	1410000	1387077	795	711	21.7501	18.0298	0.0935	0.2281
Chr1	1555001	1605000	1581403	462	47	2.8039	1.121	0.4288	0.2102			Chr1	1790001	1840000	1823860	559	384	5.9959	5.5351	0.04	0.067			Chr1	1365001	1415000	1389648	794	709	21.223	17.6144	0.0929	0.2274
Chr1	1560001	1610000	1588263	466	54	3.4209	1.5301	0.3819	0.1902			Chr1	1795001	1845000	1825701	613	421	7.1331	6.4455	0.0506	0.0927			Chr1	1370001	1420000	1390797	807	718	21.2059	17.6555	0.0914	0.2227
Chr1	1565001	1615000	1590616	517	80	5.0932	2.5977	0.3245	0.1844			Chr1	1800001	1850000	1828328	683	479	8.4422	7.4886	0.0599	0.1011			Chr1	1375001	1425000	1395198	732	640	18.9815	16.5401	0.0687	0.1692
Chr1	1570001	1620000	1598352	565	96	5.7455	3.1671	0.2893	0.1667			Chr1	1805001	1855000	1830254	742	532	10.2939	9.1468	0.059	0.1115			Chr1	1380001	1430000	1400942	665	571	16.5766	15.4794	0.0342	0.0882
Chr1	1575001	1625000	1603942	615	115	6.4513	3.6392	0.2787	0.1618			Chr1	1810001	1860000	1831469	737	549	10.628	9.3954	0.0616	0.1156			Chr1	1385001	1435000	1403670	665	541	15.7493	14.729	0.0335	0.0871
Chr1	1580001	1630000	1610618	651	145	7.4156	4.2354	0.273	0.1496			Chr1	1815001	1865000	1834572	659	520	9.1378	8.1277	0.0585	0.1082			Chr1	1390001	1440000	1407823	580	451	12.2219	11.432	0.0334	0.0869
Chr1	1585001	1635000	1615187	680	165	8.1549	5.1842	0.2227	0.1314			Chr1	1820001	1870000	1838682	618	491	8.9699	8.0267	0.0555	0.1			Chr1	1395001	1445000	1412085	454	335	10.0461	9.4375	0.0312	0.0809
Chr1	1590001	1640000	1618175	743	217	11.6819	8.7427	0.1439	0.1103			Chr1	1825001	1875000	1844213	509	382	8.3347	7.1859	0.074	0.1429			Chr1	1400001	1450000	1416357	353	243	5.9408	5.6672	0.0236	0.0755
Chr1	1595001	1645000	1621730	806	229	11.7958	9.215	0.1228	0.0875			Chr1	1830001	1880000	1848228	540	397	9.2281	8.2739	0.0545	0.1077			Chr1	1405001	1455000	1421488	257	154	4.1233	3.978	0.0179	0.0564
Chr1	1600001	1650000	1625963	833	220	11.0405	8.7549	0.1155	0.0843			Chr1	1835001	1885000	1862217	582	467	11.8415	9.9395	0.0873	0.1914			Chr1	1410001	1460000	1424378	213	124	3.3735	3.2949	0.0118	0.0434
Chr1	1605001	1655000	1628659	765	214	10.1287	8.5586	0.084	0.0648			Chr1	1840001	1890000	1870419	638	546	14.8999	12.8369	0.0744	0.1742			Chr1	1430001	1480000	1437162	63	15	0.1795	0.1708	0.0249	0.0705
Chr1	1610001	1660000	1631800	732	218	10.2492	8.5794	0.0887	0.0708			Chr1	1845001	1895000	1877630	745	667	17.4073	15.1389	0.0697	0.1579			Chr1	1435001	1485000	1447023	26	16	0.1795	0.1708	0.0249	0.0705
Chr1	1615001	1665000	1634985	724	226	9.1264	7.8613	0.0745	0.0543			Chr1	1850001	1900000	1883069	770	692	19.0848	17.536	0.0423	0.1156			Chr1	1460001	1510000	1483959	9	9	0.0235	0.0074	0.5205	0.1505
Chr1	1620001	1670000	1640120	662	216	8.5022	7.2988	0.0762	0.0554			Chr1	1855001	1905000	1887239	783	688	18.6535	17.1886	0.0409	0.1063			Chr1	1465001	1515000	1493899	14	9	0.0235	0.0074	0.5205	0.1505
Chr1	1625001	1675000	1647687	673	203	8.0003	6.9367	0.0712	0.0525			Chr1	1860001	1910000	1889629	836	738	20.5516	20.2395	0.0077	0.0178			Chr1	1470001	1520000	1493899	14	9	0.0235	0.0074	0.5205	0.1505
Chr1	1630001	1680000	1654574	644	205	8.3685	7.9938	0.0229	0.0185			Chr1	1920001	1970000	1942018	534	407	16.297	16.0428	0.0079	0.0122			Chr1	1475001	1525000	1520484	59	40	1.6859	1.4008	0.0924	0.1084
Chr1	1635001	1685000	1661156	659	177	7.4011	7.0967	0.021	0.0167			Chr1	1925001	1975000	1950452	481	373	16.1307	14.6923	0.0467	0.0828			Chr1	1480001	1530000	1522826	92	71	2.6731	2.2645	0.0828	0.1107
Chr1	1640001	1690000	1667502	670	125	3.8278	3.7229	0.0139	0.0075			Chr1	1930001	1980000	1959124	352	262	12.4714	10.1056	0.1048	0.2287			Chr1	1485001	1535000	1523508	94	73	2.7954	2.3343	0.0899	0.1195
Chr1	1645001	1695000	1674148	674	113	3.532	3.4778	0.0077	0.0048			Chr1	1935001	1985000	1963424	304	251	12.177	9.7779	0.1093	0.232			Chr1	1490001	1540000	1523947	97	76	2.8328	2.3742	0.0881	0.1191
Chr1	1650001	1700000	1680911	697	140	5.1087	4.6001	0.0524	0.0372			Chr1	1940001	1990000	1967136	274	223	11.0427	8.9106	0.1069	0.2341			Chr1	1495001	1545000	1524118	98	77	2.8505	2.3819	0.0896	0.1204
Chr1	1655001	1705000	1683266	760	142	5.2206	4.6637	0.0563	0.0385			Chr1	1945001	1995000	1974014	374	318	12.707	10.5876	0.091	0.1896			Chr1	1500001	1550000	1524577	100	79	2.8625	2.3869	0.0906	0.121
Chr1	1660001	1710000	1686513	804	169	6.5532	5.833	0.0581	0.0391			Chr1	1950001	2000000	1976862	428	356	13.9295	11.386	0.1005	0.1879			Chr1	1505001	1555000	1525612	100	79	2.8625	2.3869	0.0906	0.121
Chr1	1665001	1715000	1690316	844	156	6.5812	5.9217	0.0527	0.0398			Chr1	1955001	2005000	1978458	456	366	14.1386	11.5296	0.1016	0.1812			Chr1	1510001	1560000	1525816	99	78	2.8447	2.3869	0.0875	0.1192
Chr1	1670001	1720000	1692713	833	156	6.8846	6.235	0.0495	0.0379			Chr1	1960001	2010000	1981781	482	393	14.9608	12.1276	0.1046	0.1808			Chr1	1515001	1565000	1526562	94	78	2.8447	2.3869	0.0875	0.1192
Chr1	1675001	1725000	1697729	787	159	7.1268	6.5626	0.0412	0.0322			Chr1	1965001	2015000	1987853	467	385	13.7322	10.4798	0.1343	0.2077			Chr1	1520001	1570000	1526562	94	78	2.8447	2.3869	0.0875	0.1192
Chr1	1680001	1730000	1702355	779	143	6.1252	5.2108	0.0807	0.0567			Chr1	1970001	2020000	1997236	381	290	8.7017	7.2694	0.0897	0.1427			Chr1	1525001	1575000	1530373	44	42	1.1766	0.9861	0.0881	0.148
Chr1	1685001	1735000	1708336	776	187	8.5937	6.8475	0.1131	0.0856			Chr1	1975001	2025000	2005785	392	300	8.2436	7.5394	0.0446	0.0713			Chr1	1530001	1580000	1540454	11	11	0.1894	0.1224	0.2149	0.2936
Chr1	1690001	1740000	1713475	756	231	11.0289	8.8871	0.1075	0.0885			Chr1	1980001	2030000	2006691	404	305	8.3823	7.6654	0.0447	0.0718			Chr1	1540001	1590000	1577819	25	14	0.3198	0.2659	0.092	0.162
Chr1	1695001	1745000	1719136	738	254	12.0048	9.6894	0.1067	0.0919			Chr1	1985001	2035000	2006805	404	305	8.3823	7.6654	0.0447	0.0718			Chr1	1545001	1595000	1589569	91	67	1.4249	1.0823	0.1366	0.1942
Chr1	1700001	1750000	1724902	695	225	10.6034	8.7792	0.0941	0.0777			Chr1	1990001	2040000	2006994	400	304	8.3823	7.6654	0.0447	0.0718			Chr1	1550001	1600000	1591568	112	86	2.2001	1.5985	0.1584	0.1816
Chr1	1705001	1755000	1729760	684	233	10.7765	9.0868	0.0851	0.074			Chr1	1995001	2045000	2019752	409	312	9.8587	8.9984	0.0456	0.083			Chr1	1555001	1605000	1593157	119	90	2.293	1.6663	0.1583	0.1882
Chr1	1710001	1760000	1734292	652	195	8.7065	7.4876	0.0753	0.0694			Chr1	2000001	2050000	2027299	424	327	10.8723	10.1981	0.032	0.0702			Chr1	1560001	1610000	1596276	152	114	2.7425	2.1858	0.113	0.1462
Chr1	1715001	1765000	1739566	621	174	8.1289	7.0495	0.0711	0.0668			Chr1	2005001	2055000	2035315	542	456	15.4878	14.0492	0.0487	0.1064			Chr1	1565001	1615000	1601777	234	193	4.7062	4.3805	0.0359	0.0553
Chr1	1720001	1770000	1743618	649	168	7.7974	6.7292	0.0735	0.0703			Chr1	2010001	2060000	2039787	559	486	16.2304	14.6912	0.0498	0.1083			Chr1	1570001	1620000	1604306	279	215	4.984	4.6109	0.0389	0.0618
Chr1	1725001	1775000	1748236	649	159	7.3514	6.2918	0.0777	0.0738			Chr1	2015001	2065000	2043926	542	468	15.9996	14.4251	0.0518	0.1137			Chr1	1575001	1625000	1606803	324	238	5.4093	5.0623	0.0331	0.0522
Chr1	1730001	1780000	1752136	614	148	7.241	6.2122	0.0765	0.0836			Chr1	2020001	2070000	2049353	610	542	17.3535	15.9517	0.0421	0.0956			Chr1	1580001	1630000	1610862	403	302	6.958	6.8416	0.0084	0.0145
Chr1	1735001	1785000	1757939	576	103	4.7309	4.476	0.0277	0.0323			Chr1	2025001	2075000	2054174	574	491	15.8849	14.2948	0.0527	0.1138			Chr1	1585001	1635000	1615085	456	361	8.2766	7.9988	0.0171	0.0296
Chr1	1755001	1805000	1775399	409	7	0.4757	0.4259	0.0552	0.0885			Chr1	2030001	2080000	2056048	593	513	16.654	14.7312	0.0613	0.1302			Chr1	1590001	1640000	1619602	558	461	13.1108	12.381	0.0286	0.0528
Chr1	1760001	1810000	1781777	425	7	0.4757	0.4259	0.0552	0.0885			Chr1	2035001	2085000	2057234	618	534	17.179	14.9795	0.0684	0.1369			Chr1	1595001	1645000	1625437	556	466	13.9481	13.2434	0.0259	0.0495
Chr1	1770001	1820000	1797148	471	44	2.8641	2.752	0.0199	0.0197			Chr1	2040001	2090000	2058379	642	536	17.4072	15.1136	0.0705	0.1409			Chr1	1600001	1650000	1627415	551	450	13.213	12.7504	0.0178	0.0362
Chr1	1785001	1835000	1810883	405	68	3.7248	3.2317	0.0709	0.0538			Chr1	2045001	2095000	2064260	580	466	15.1888	12.8353	0.084	0.1584			Chr1	1605001	1655000	1627856	543	444	13.12	12.6826	0.017	0.0342
Chr1	1790001	1840000	1815317	457	79	4.0612	3.4983	0.0745	0.054			Chr1	2050001	2100000	2069289	562	450	14.0608	11.776	0.0884	0.1601			Chr1	1610001	1660000	1631662	557	460	13.4863	13.0594	0.0161	0.0325
Chr1	1795001	1845000	1823686	470	95	4.5629	3.9574	0.0711	0.049			Chr1	2055001	2105000	2078784	480	370	10.2644	8.6295	0.0865	0.151			Chr1	1615001	1665000	1640313	587	480	12.6202	12.0037	0.025	0.0507
Chr1	1800001	1850000	1827861	528	121	6.1677	5.4253	0.064	0.0423			Chr1	2060001	2110000	2082836	436	312	8.3647	6.9805	0.0902	0.153			Chr1	1620001	1670000	1643167	564	471	12.5774	11.9865	0.0241	0.0487
Chr1	1805001	1855000	1831725	623	157	8.9154	7.5152	0.0852	0.059			Chr1	2065001	2115000	2085964	422	304	7.815	6.4371	0.0967	0.1388			Chr1	1625001	1675000	1646957	559	458	12.2967	11.7393	0.0232	0.0482
Chr1	1810001	1860000	1834837	578	167	9.6941	7.8013	0.1082	0.0735			Chr1	2070001	2120000	2094468	350	244	6.7725	5.2258	0.1289	0.182			Chr1	1630001	1680000	1655906	607	496	13.8757	12.6121	0.0477	0.0962
Chr1	1815001	1865000	1840344	527	153	8.8188	6.7667	0.1317	0.0791			Chr1	2075001	2125000	2098219	330	241	6.7705	5.1631	0.1347	0.2019			Chr1	1635001	1685000	1660316	579	439	12.5031	11.3097	0.0501	0.0996
Chr1	1820001	1870000	1848074	538	139	8.1802	6.0654	0.1485	0.0923			Chr1	2080001	2130000	2100706	298	214	5.8626	4.6007	0.1206	0.1785			Chr1	1640001	1690000	1666713	498	342	7.9011	7.1772	0.048	0.0968
Chr1	1825001	1875000	1851896	584	133	8.2826	5.8381	0.1731	0.108			Chr1	2085001	2135000	2103509	282	201	5.8108	4.7067	0.105	0.1847			Chr1	1645001	1695000	1671861	466	312	7.0813	6.244	0.0628	0.124
Chr1	1830001	1880000	1855907	637	137	8.5891	6.1081	0.1688	0.1105			Chr1	2090001	2140000	2108526	290	210	5.858	4.732	0.1063	0.1883			Chr1	1650001	1700000	1675427	499	339	7.7035	6.5692	0.0795	0.1491
Chr1	1835001	1885000	1859858	672	169	10.7378	7.8969	0.1525	0.1122			Chr1	2095001	2145000	2114617	268	197	5.5741	4.4551	0.1116	0.1917			Chr1	1655001	1705000	1676456	517	343	7.7812	6.6069	0.0816	0.1494
Chr1	1840001	1890000	1864640	671	202	13.0973	9.5521	0.1565	0.1237			Chr1	2100001	2150000	2127795	319	258	7.2197	6.5736	0.0468	0.0848			Chr1	1660001	1710000	1684370	596	407	10.6361	9.0298	0.0817	0.1565
Chr1	1845001	1895000	1870300	649	230	14.9144	10.4224	0.1773	0.1447			Chr1	2105001	2155000	2136299	287	223	6.5163	6.0819	0.0345	0.0593			Chr1	1665001	1715000	1692301	555	352	10.4675	8.7119	0.0915	0.1779
Chr1	1850001	1900000	1876933	678	243	14.8638	10.6186	0.1666	0.1529			Chr1	2110001	2160000	2140606	311	247	6.8396	6.3573	0.0365	0.0625			Chr1	1670001	1720000	1694293	556	353	10.5742	8.7887	0.0922	0.1762
Chr1	1855001	1905000	1883786	672	234	13.0912	9.5129	0.1583	0.1554			Chr1	2115001	2165000	2144345	317	241	6.2196	5.9751	0.0201	0.0389			Chr1	1675001	1725000	1696431	525	345	10.5224	8.683	0.0958	0.1815
Chr1	1860001	1910000	1886142	710	249	14.4416	9.8242	0.1903	0.1665			Chr1	2120001	2170000	2148497	300	222	5.4525	5.2356	0.0203	0.0332			Chr1	1680001	1730000	1704562	435	265	7.9113	6.5085	0.0973	0.1858
Chr1	1865001	1915000	1888912	724	271	16.2315	9.8275	0.2457	0.1913			Chr1	2125001	2175000	2151432	303	217	5.5222	5.2537	0.0249	0.0395			Chr1	1685001	1735000	1712889	511	368	9.1123	7.6796	0.0853	0.1738
Chr1	1870001	1920000	1894105	695	282	16.4511	9.6019	0.2629	0.1982			Chr1	2130001	2180000	2156423	370	258	6.6265	6.2524	0.029	0.0471			Chr1	1690001	1740000	1720162	652	521	10.9829	9.372	0.0791	0.1616
Chr1	1875001	1925000	1898143	671	296	17.3948	9.4189	0.2975	0.2053			Chr1	2135001	2185000	2161135	429	306	7.5867	7.3568	0.0154	0.0258			Chr1	1695001	1745000	1724703	725	594	11.5847	10.0556	0.0707	0.1528
Chr1	1880001	1930000	1902709	640	319	18.289	9.3415	0.3238	0.2108			Chr1	2140001	2190000	2164024	414	309	7.6008	7.4202	0.012	0.0197			Chr1	1700001	1750000	1727063	687	564	10.9172	9.713	0.0584	0.1336
Chr1	1885001	1935000	1908685	653	290	16.321	8.1689	0.3329	0.2105			Chr1	2170001	2220000	2195081	415	295	9.4073	9.3477	0.0032	0.0047			Chr1	1705001	1755000	1728682	693	583	11.1848	10.0648	0.0527	0.1241
Chr1	1890001	1940000	1912104	616	253	14.7762	6.7419	0.3734	0.2131			Chr1	2185001	2235000	2210293	341	236	7.4685	7.4095	0.004	0.0053			Chr1	1710001	1760000	1733443	567	479	7.514	6.7457	0.0539	0.1328
Chr1	1895001	1945000	1914958	565	208	12.4198	5.3669	0.3965	0.2111			Chr1	2200001	2250000	2226812	403	283	8.6478	8.4969	0.0088	0.0154			Chr1	1715001	1765000	1736677	499	435	6.5851	5.9246	0.0528	0.13
Chr1	1900001	1950000	1919579	475	168	10.6481	3.5445	0.5005	0.2269			Chr1	2205001	2255000	2231110	373	256	6.9557	6.801	0.0112	0.0241			Chr1	1720001	1770000	1737675	476	421	6.2433	5.6346	0.0513	0.1294
Chr1	1905001	1955000	1926149	421	141	9.673	2.5605	0.5814	0.2384			Chr1	2210001	2260000	2234625	421	283	7.7525	7.553	0.013	0.0295			Chr1	1725001	1775000	1737963	467	419	6.1506	5.536	0.0526	0.1322
Chr1	1910001	1960000	1932222	416	123	7.7595	2.2615	0.5486	0.218			Chr1	2260001	2310000	2279369	156	104	3.9378	3.8702	0.0086	0.0146			Chr1	1730001	1780000	1738863	430	397	5.6339	5.0584	0.0538	0.1344
Chr1	1915001	1965000	1940498	462	144	9.7017	7.2402	0.1453	0.0715			Chr1	2265001	2315000	2291775	163	117	3.5228	3.4594	0.0091	0.0162			Chr1	1735001	1785000	1743016	330	299	4.4182	3.8986	0.0625	0.1475
Chr1	1920001	1970000	1948324	498	192	11.8956	8.0202	0.1946	0.055			Chr1	2275001	2325000	2312635	281	204	6.7957	6.674	0.009	0.0204			Chr1	1740001	1790000	1750044	169	144	2.2628	1.9422	0.0762	0.1858
Chr1	1925001	1975000	1953981	532	197	11.5513	8.2331	0.1677	0.0456			Chr1	2280001	2330000	2317544	333	233	7.5479	7.3575	0.0128	0.0292			Chr1	1745001	1795000	1764949	67	42	0.5206	0.5053	0.0149	0.0294
Chr1	1930001	1980000	1957233	505	166	10.3142	8.0405	0.1239	0.033			Chr1	2285001	2335000	2322596	484	373	11.2857	10.7615	0.0238	0.0584			Chr1	1750001	1800000	1771804	59	45	0.5707	0.5477	0.0205	0.03
Chr1	1935001	1985000	1963476	450	151	9.4547	7.3697	0.1239	0.031			Chr1	2290001	2340000	2324564	544	431	12.3824	11.8142	0.0235	0.0573			Chr1	1755001	1805000	1785503	34	22	0.2255	0.1582	0.1753	0.1333
Chr1	1940001	1990000	1967327	469	146	8.479	7.1932	0.082	0.0198			Chr1	2295001	2345000	2326802	571	470	12.6825	12.171	0.0206	0.048			Chr1	1760001	1810000	1794702	56	22	0.2255	0.1582	0.1753	0.1333
Chr1	1945001	1995000	1972065	548	193	10.1486	8.9189	0.0645	0.0167			Chr1	2300001	2350000	2328070	608	498	13.515	12.7376	0.0296	0.0646			Chr1	1765001	1815000	1806523	142	56	1.4998	1.4404	0.0202	0.0781
Chr1	1950001	2000000	1976205	625	213	10.8444	9.6835	0.0566	0.0151			Chr1	2305001	2355000	2328764	626	512	13.8922	13.017	0.0325	0.0696			Chr1	1770001	1820000	1810599	220	108	2.3863	2.3794	0.0015	0.0048
Chr1	1955001	2005000	1980510	667	219	11.5933	10.228	0.0626	0.017			Chr1	2310001	2360000	2330321	612	500	13.5708	12.7459	0.0313	0.067			Chr1	1775001	1825000	1814930	350	234	4.2614	3.2589	0.1333	0.3008
Chr1	1960001	2010000	1985334	705	237	13.4152	11.2792	0.0865	0.0254			Chr1	2315001	2365000	2335314	644	520	13.979	12.9107	0.0397	0.0844			Chr1	1780001	1830000	1815757	372	255	4.7353	3.7014	0.1225	0.2831
Chr1	1965001	2015000	1991373	684	210	10.3735	6.679	0.2167	0.0508			Chr1	2320001	2370000	2339731	635	517	14.1454	12.6375	0.0563	0.1071			Chr1	1785001	1835000	1821411	490	343	7.1737	5.2612	0.1538	0.4002
Chr1	1970001	2020000	1997670	662	152	7.8341	6.1367	0.1215	0.0473			Chr1	2325001	2375000	2345552	580	496	12.9975	11.6585	0.0543	0.1042			Chr1	1790001	1840000	1823860	559	384	8.007	5.9477	0.1476	0.4086
Chr1	1975001	2025000	2003806	670	160	8.1352	6.5489	0.108	0.0459			Chr1	2330001	2380000	2348699	520	458	11.8997	10.685	0.0538	0.105			Chr1	1795001	1845000	1825701	613	421	9.6601	7.1918	0.1465	0.3967
Chr1	1980001	2030000	2005659	683	163	8.3281	6.5696	0.118	0.0482			Chr1	2335001	2385000	2358794	413	356	9.1994	8.6331	0.0318	0.0628			Chr1	1800001	1850000	1828328	683	479	10.9857	8.6013	0.1217	0.329
Chr1	1985001	2035000	2006645	657	163	8.3281	6.5696	0.118	0.0482			Chr1	2340001	2390000	2367042	416	350	8.8642	8.2584	0.0354	0.0708			Chr1	1805001	1855000	1830254	742	532	12.575	10.141	0.1071	0.2966
Chr1	1990001	2040000	2008384	616	162	8.1967	6.2567	0.1342	0.0545			Chr1	2345001	2395000	2374807	475	398	11	9.6482	0.0655	0.1304			Chr1	1810001	1860000	1831469	737	549	13.0576	10.5274	0.1073	0.2948
Chr1	1995001	2045000	2015294	605	162	9.8815	5.7108	0.2675	0.0834			Chr1	2350001	2400000	2381066	544	458	12.3346	10.4618	0.0822	0.1626			Chr1	1815001	1865000	1834572	659	520	11.8951	9.3115	0.1218	0.3058
Chr1	2000001	2050000	2020278	550	156	9.7613	5.3386	0.2929	0.085			Chr1	2355001	2405000	2383935	580	482	13.4716	11.879	0.0628	0.1284			Chr1	1820001	1870000	1838682	618	491	11.5965	9.0294	0.1245	0.3145
Chr1	2005001	2055000	2025909	520	181	11.1232	5.3959	0.3467	0.0901			Chr1	2360001	2410000	2385555	589	489	14.008	12.5437	0.0551	0.1184			Chr1	1825001	1875000	1844213	509	382	10.2947	8.7607	0.0805	0.2352
Chr1	2010001	2060000	2031980	475	185	10.9032	4.6582	0.4013	0.0865			Chr1	2365001	2415000	2393401	632	545	17.3244	14.8581	0.0766	0.1568			Chr1	1830001	1880000	1848228	540	397	10.9546	9.4067	0.076	0.2361
Chr1	2015001	2065000	2038467	452	176	10.7263	4.6217	0.3977	0.0873			Chr1	2370001	2420000	2398264	653	548	16.9413	14.6871	0.0713	0.1498			Chr1	1835001	1885000	1862217	582	467	11.5265	10.6796	0.0381	0.1275
Chr1	2020001	2070000	2047583	474	221	12.9784	5.849	0.3787	0.0956			Chr1	2375001	2425000	2401304	625	514	16.2831	14.1581	0.0698	0.1396			Chr1	1840001	1890000	1870419	638	546	13.2877	12.1912	0.043	0.1488
Chr1	2025001	2075000	2055554	444	198	11.9308	5.0084	0.4087	0.099			Chr1	2380001	2430000	2402741	641	525	16.7019	14.6753	0.0646	0.1312			Chr1	1845001	1895000	1877630	745	667	14.9264	13.8614	0.037	0.1333
Chr1	2030001	2080000	2060170	471	201	12.0258	5.0017	0.4125	0.1012			Chr1	2385001	2435000	2405772	625	507	16.1568	14.0066	0.0713	0.1371			Chr1	1850001	1900000	1883069	770	692	17.1738	15.2775	0.0584	0.2126
Chr1	2035001	2085000	2061062	485	207	12.3198	5.0126	0.4216	0.1006			Chr1	2390001	2440000	2410206	602	480	16.1399	14.3467	0.0588	0.1141			Chr1	1855001	1905000	1887239	783	688	17.0715	15.1815	0.0586	0.2251
Chr1	2040001	2090000	2062919	512	206	12.2757	5.0071	0.4206	0.1004			Chr1	2395001	2445000	2416808	560	452	16.0205	14.9135	0.0358	0.0748			Chr1	1860001	1910000	1889629	836	738	19.2711	16.6034	0.0744	0.2727
Chr1	2045001	2095000	2069848	492	171	9.4778	4.2284	0.383	0.104			Chr1	2400001	2450000	2423529	498	406	16.3416	15.6218	0.0225	0.0502			Chr1	1865001	1915000	1891199	874	776	20.896	18.0374	0.0734	0.2618
Chr1	2050001	2100000	2074840	523	180	10.3739	5.1223	0.3389	0.1099			Chr1	2405001	2455000	2426770	455	374	15.015	14.1005	0.0314	0.0705			Chr1	1870001	1920000	1894421	918	822	23.0741	19.988	0.0717	0.262
Chr1	2055001	2105000	2081067	562	187	10.3684	5.3147	0.3222	0.1314			Chr1	2410001	2460000	2429081	453	373	14.574	13.5544	0.0362	0.0805			Chr1	1875001	1925000	1898068	1011	894	25.7092	22.28	0.0715	0.2558
Chr1	2060001	2110000	2086185	601	161	8.7012	4.8078	0.2882	0.1606			Chr1	2425001	2475000	2441252	240	197	7.5815	7.5518	0.002	0.0055			Chr1	1880001	1930000	1902555	1089	969	28.3537	24.496	0.073	0.2438
Chr1	2065001	2115000	2091071	622	169	10.2932	5.3847	0.3131	0.1716			Chr1	2430001	2480000	2448882	258	211	8.5187	8.3833	0.008	0.0251			Chr1	1885001	1935000	1907757	962	810	25.6547	21.9787	0.0772	0.2523
Chr1	2070001	2120000	2096838	567	129	8.1893	4.2162	0.3203	0.1573			Chr1	2435001	2485000	2454934	257	199	8.63	8.3669	0.0155	0.0513			Chr1	1890001	1940000	1911922	865	714	23.352	19.9585	0.0784	0.2471
Chr1	2075001	2125000	2101869	567	129	8.4768	4.9859	0.2593	0.1384			Chr1	2440001	2490000	2463390	255	202	8.8468	8.4193	0.0248	0.0838			Chr1	1895001	1945000	1916449	700	556	20.0601	17.0442	0.0813	0.2528
Chr1	2080001	2130000	2105198	518	123	8.1888	4.972	0.2444	0.1355			Chr1	2445001	2495000	2471302	209	152	7.0553	6.6531	0.0293	0.1136			Chr1	1900001	1950000	1919689	600	468	16.4304	14.1654	0.074	0.233
Chr1	2085001	2135000	2107323	529	124	8.3322	5.1879	0.2326	0.1469			Chr1	2450001	2500000	2479307	176	116	4.8553	4.8234	0.0033	0.0166			Chr1	1905001	1955000	1921909	528	419	14.9433	12.7217	0.0803	0.2393
Chr1	2090001	2140000	2113487	598	131	8.6597	5.2845	0.2421	0.1533			Chr1	2455001	2505000	2490279	289	212	7.6161	7.1241	0.0334	0.1215			Chr1	1910001	1960000	1925226	475	355	12.6546	11.1968	0.0611	0.1877
Chr1	2095001	2145000	2119309	619	135	9.8438	5.1422	0.3137	0.1522			Chr1	2460001	2510000	2493533	280	205	7.1254	6.8267	0.0214	0.0827			Chr1	1915001	1965000	1931696	493	364	15.7889	12.6052	0.1121	0.3311
Chr1	2100001	2150000	2125117	632	163	13.5965	7.0483	0.3172	0.151			Chr1	2465001	2515000	2497486	355	271	9.1038	8.3301	0.0444	0.1297			Chr1	1920001	1970000	1942018	534	407	18.8728	14.6633	0.1255	0.3948
Chr1	2105001	2155000	2131646	620	138	12.1267	6.3087	0.3156	0.1362			Chr1	2470001	2520000	2500851	423	321	11.1808	10.2223	0.0448	0.132			Chr1	1925001	1975000	1950452	481	373	19.6694	14.2985	0.1581	0.4682
Chr1	2110001	2160000	2137999	617	157	13.3622	6.619	0.3375	0.1356			Chr1	2475001	2525000	2504218	499	389	12.6717	11.6577	0.0417	0.111			Chr1	1930001	1980000	1959124	352	262	15.891	10.994	0.1821	0.563
Chr1	2115001	2165000	2144399	637	152	11.7338	5.8635	0.3336	0.1224			Chr1	2480001	2530000	2509717	533	426	13.1736	12.2834	0.035	0.0789			Chr1	1935001	1985000	1963424	304	251	15.468	10.6071	0.1864	0.5675
Chr1	2120001	2170000	2147926	650	148	11.5884	5.6478	0.3447	0.1278			Chr1	2485001	2535000	2511744	510	420	12.5529	11.6022	0.0394	0.0824			Chr1	1940001	1990000	1967136	274	223	15.124	10.3979	0.1852	0.5664
Chr1	2125001	2175000	2152485	660	140	10.9911	4.8924	0.384	0.1318			Chr1	2490001	2540000	2514877	484	404	12.2942	11.2926	0.0425	0.0826			Chr1	1945001	1995000	1974014	374	318	18.3226	12.4082	0.1925	0.4989
Chr1	2130001	2180000	2154230	689	147	11.2819	5.0351	0.3828	0.1324			Chr1	2495001	2545000	2518450	527	435	13.3337	12.3964	0.0364	0.0643			Chr1	1950001	2000000	1976862	428	356	19.33	13.1941	0.1887	0.4871
Chr1	2135001	2185000	2156238	691	145	11.1157	4.8723	0.3905	0.1329			Chr1	2500001	2550000	2519264	524	429	13.0455	12.1375	0.0361	0.0642			Chr1	1955001	2005000	1978458	456	366	19.5802	13.4231	0.1866	0.4884
Chr1	2140001	2190000	2160892	623	149	11.1094	4.8203	0.3948	0.1303			Chr1	2505001	2555000	2525902	421	332	10.1344	9.678	0.023	0.0379			Chr1	1960001	2010000	1981781	482	393	19.8935	13.7935	0.1811	0.4671
Chr1	2145001	2195000	2164945	569	133	9.3689	4.5615	0.3451	0.1257			Chr1	2510001	2560000	2531487	489	391	11.9061	11.3533	0.0238	0.041			Chr1	1965001	2015000	1987853	467	385	16.7242	12.3736	0.1495	0.3951
Chr1	2150001	2200000	2170239	535	97	4.9822	1.9137	0.445	0.1151			Chr1	2515001	2565000	2538388	476	379	11.7183	11.5538	0.0071	0.0138			Chr1	1970001	2020000	1997236	381	290	11.4833	8.2263	0.1653	0.3421
Chr1	2155001	2205000	2176803	527	100	5.0623	2.5851	0.3239	0.1053			Chr1	2520001	2570000	2544635	459	361	10.8375	10.5731	0.0123	0.0229			Chr1	1975001	2025000	2005785	392	300	9.7941	7.2851	0.1469	0.2844
Chr1	2160001	2210000	2183433	512	82	3.7842	2.2995	0.244	0.0884			Chr1	2525001	2575000	2552440	446	319	10.1413	9.7742	0.0184	0.0357			Chr1	1980001	2030000	2006691	404	305	9.979	7.4383	0.1459	0.2826
Chr1	2165001	2215000	2191482	493	91	3.6896	2.0816	0.2786	0.1066			Chr1	2530001	2580000	2560326	421	261	8.326	7.8624	0.0286	0.0576			Chr1	1985001	2035000	2006805	404	305	9.979	7.4383	0.1459	0.2826
Chr1	2170001	2220000	2198358	531	83	3.2775	1.8831	0.2702	0.104			Chr1	2535001	2585000	2565167	511	333	9.513	9.1921	0.0172	0.0312			Chr1	1990001	2040000	2006994	400	304	9.9743	7.436	0.1458	0.2825
Chr1	2175001	2225000	2204234	522	81	3.3302	1.8554	0.2844	0.1167			Chr1	2540001	2590000	2568892	572	361	9.2928	8.7835	0.0282	0.0495			Chr1	1995001	2045000	2019752	409	312	10.0237	8.2369	0.0978	0.2218
Chr1	2180001	2230000	2209522	565	80	3.6165	2.0998	0.2653	0.1167			Chr1	2545001	2595000	2575678	631	429	10.4821	9.5318	0.0475	0.0908			Chr1	2000001	2050000	2027299	424	327	11.9175	9.9157	0.0917	0.215
Chr1	2185001	2235000	2212857	587	100	4.4466	2.6421	0.2546	0.117			Chr1	2550001	2600000	2580221	774	569	15.1966	13.2873	0.067	0.132			Chr1	2005001	2055000	2035315	542	456	17.1078	14.2924	0.0897	0.2231
Chr1	2190001	2240000	2217375	635	117	5.9563	3.6652	0.2381	0.1254			Chr1	2555001	2605000	2582061	797	603	16.1789	14.0429	0.0707	0.1366			Chr1	2010001	2060000	2039787	559	486	18.2143	15.1076	0.0932	0.228
Chr1	2195001	2245000	2221998	711	143	7.1467	4.799	0.1965	0.0967			Chr1	2560001	2610000	2585275	731	532	14.1871	12.105	0.0792	0.1477			Chr1	2015001	2065000	2043926	542	468	18.0675	15.1809	0.0868	0.2136
Chr1	2200001	2250000	2226431	755	147	6.7158	4.6525	0.1815	0.0938			Chr1	2565001	2615000	2588528	699	478	12.3964	10.401	0.0875	0.1494			Chr1	2020001	2070000	2049353	610	542	20.7743	16.8642	0.1039	0.2512
Chr1	2205001	2255000	2229673	714	140	6.4996	4.373	0.1956	0.1023			Chr1	2570001	2620000	2590259	651	449	11.2463	9.5224	0.083	0.1337			Chr1	2025001	2075000	2054174	574	491	18.8282	15.5528	0.0953	0.2379
Chr1	2210001	2260000	2234841	741	162	8.197	5.5861	0.1894	0.093			Chr1	2575001	2625000	2592433	591	425	10.5775	9.007	0.0802	0.1279			Chr1	2030001	2080000	2056048	593	513	19.4975	16.1821	0.0929	0.2334
Chr1	2215001	2265000	2239087	723	159	9.6826	6.8831	0.169	0.0883			Chr1	2580001	2630000	2593858	538	414	10.4542	8.8308	0.0842	0.1339			Chr1	2035001	2085000	2057234	618	534	20.2566	16.5728	0.1	0.2479
Chr1	2220001	2270000	2244762	703	172	10.1253	7.3428	0.1593	0.0796			Chr1	2585001	2635000	2596248	440	337	9.2049	7.501	0.102	0.1789			Chr1	2040001	2090000	2058379	642	536	20.4221	16.7136	0.0999	0.2491
Chr1	2225001	2275000	2249567	724	183	10.6773	7.7925	0.1562	0.0807			Chr1	2590001	2640000	2598267	362	293	8.6598	7.0807	0.1003	0.1861			Chr1	2045001	2095000	2064260	580	466	18.1227	14.6958	0.1044	0.263
Chr1	2230001	2280000	2254926	716	202	12.4676	8.2922	0.2011	0.0998			Chr1	2595001	2645000	2604453	270	209	6.0266	4.7403	0.1195	0.2123			Chr1	2050001	2100000	2069289	562	450	16.3757	13.242	0.1058	0.2753
Chr1	2235001	2285000	2258770	726	207	14.47	8.6915	0.2495	0.123			Chr1	2600001	2650000	2614635	123	70	1.3121	0.9848	0.1425	0.1595			Chr1	2055001	2105000	2078784	480	370	12.049	9.5867	0.1138	0.2885
Chr1	2240001	2290000	2263525	702	188	13.8605	7.9218	0.2726	0.1296			Chr1	2605001	2655000	2622986	81	31	0.2925	0.2127	0.1581	0.1039			Chr1	2060001	2110000	2082836	436	312	10.2466	8.1232	0.1156	0.3095
Chr1	2245001	2295000	2269362	655	162	12.6702	6.788	0.3023	0.1477			Chr1	2610001	2660000	2626037	67	31	0.2925	0.2127	0.1581	0.1039			Chr1	2065001	2115000	2085964	422	304	9.5499	7.1794	0.1417	0.3444
Chr1	2250001	2300000	2276317	658	160	13.2548	7.3098	0.2891	0.1478			Chr1	2615001	2665000	2638021	37	31	0.2925	0.2127	0.1581	0.1039			Chr1	2070001	2120000	2094468	350	244	7.3712	6.0906	0.0951	0.2723
Chr1	2255001	2305000	2280415	724	174	14.0525	7.6723	0.2937	0.1507			Chr1	2620001	2670000	2640038	34	28	0.2463	0.1798	0.1562	0.2278			Chr1	2075001	2125000	2098219	330	241	7.2961	5.9967	0.0977	0.2748
Chr1	2260001	2310000	2285976	703	160	12.8394	6.9496	0.2976	0.1662			Chr1	2625001	2675000	2642466	30	25	0.1205	0.0587	0.345	0.2173			Chr1	2080001	2130000	2100706	298	214	6.4419	5.2142	0.1053	0.2975
Chr1	2265001	2315000	2291006	741	166	12.1346	6.7739	0.2835	0.1641			Chr1	2630001	2680000	2642466	30	25	0.1205	0.0587	0.345	0.2173			Chr1	2085001	2135000	2103509	282	201	5.9801	5.2508	0.0649	0.212
Chr1	2270001	2320000	2296799	776	184	13.8648	8.0118	0.2675	0.165			Chr1	2635001	2685000	2642466	30	25	0.1205	0.0587	0.345	0.2173			Chr1	2090001	2140000	2108526	290	210	6.1817	5.4289	0.0648	0.1646
Chr1	2275001	2325000	2301563	768	200	16.1665	9.1582	0.2767	0.1661			Chr1	2640001	2690000	2642466	30	25	0.1205	0.0587	0.345	0.2173			Chr1	2095001	2145000	2114617	268	197	5.4805	4.8009	0.0661	0.1584
Chr1	2280001	2330000	2306351	765	188	14.5508	8.3939	0.2683	0.1643			Chr1	2695001	2745000	2711235	11	7	0.0379	0.0329	0.0703	0.0486			Chr1	2100001	2150000	2127795	319	258	7.0323	6.0429	0.0757	0.1023
Chr1	2285001	2335000	2311857	820	234	16.3448	11.5711	0.171	0.1263			Chr1	2730001	2780000	2760840	17	12	0.2499	0.2225	0.0581	0.0807			Chr1	2105001	2155000	2136299	287	223	6.1958	5.227	0.0848	0.0987
Chr1	2290001	2340000	2315971	844	263	16.1654	11.9527	0.1498	0.1			Chr1	2735001	2785000	2761946	18	12	0.2499	0.2225	0.0581	0.0807			Chr1	2110001	2160000	2140606	311	247	6.4091	5.3458	0.0905	0.1026
Chr1	2295001	2345000	2318915	831	282	16.9822	12.2396	0.1623	0.1035			Chr1	2895001	2945000	2921075	464	326	8.665	8.613	0.003	0.0068			Chr1	2115001	2165000	2144345	317	241	5.7145	4.8557	0.0812	0.0898
Chr1	2300001	2350000	2324187	821	297	17.4572	11.9205	0.1885	0.1065			Chr1	2900001	2950000	2928335	490	354	10.197	9.6281	0.0287	0.0668			Chr1	2120001	2170000	2148497	300	222	4.8373	3.9309	0.1034	0.0993
Chr1	2305001	2355000	2329765	820	295	18.095	12.0957	0.1987	0.1106			Chr1	2905001	2955000	2936266	385	271	7.7908	6.9672	0.0558	0.1165			Chr1	2125001	2175000	2151432	303	217	4.6624	3.8494	0.0955	0.0879
Chr1	2310001	2360000	2332988	791	293	18.1664	11.8906	0.2088	0.116			Chr1	2910001	2960000	2936921	397	276	7.9137	7.1243	0.0525	0.1104			Chr1	2130001	2180000	2156423	370	258	5.7713	4.6494	0.1077	0.0974
Chr1	2315001	2365000	2338119	769	296	17.6902	11.2419	0.2229	0.1194			Chr1	2915001	2965000	2938112	415	292	8.2787	7.4782	0.0508	0.109			Chr1	2135001	2185000	2161135	429	306	7.0411	5.2698	0.1439	0.1268
Chr1	2320001	2370000	2344548	753	305	17.8319	11.1817	0.2292	0.1267			Chr1	2920001	2970000	2941386	469	338	9.9725	9.0192	0.0502	0.1155			Chr1	2140001	2190000	2164024	414	309	6.8419	5.0821	0.1476	0.135
Chr1	2325001	2375000	2348673	737	304	16.1014	10.3397	0.2179	0.1161			Chr1	2925001	2975000	2947490	479	325	10.0719	9.259	0.0421	0.1077			Chr1	2145001	2195000	2165929	398	294	6.6731	5.0073	0.1426	0.1318
Chr1	2330001	2380000	2352570	710	298	15.6882	10.3819	0.2035	0.1097			Chr1	2930001	2980000	2954338	396	264	8.294	7.5341	0.048	0.1318			Chr1	2150001	2200000	2177396	372	267	6.4781	4.8101	0.1478	0.1458
Chr1	2335001	2385000	2357201	612	222	10.7903	6.199	0.2702	0.1154			Chr1	2935001	2985000	2957063	408	271	8.8151	8.0316	0.0465	0.1343			Chr1	2155001	2205000	2182358	386	285	8.6375	6.8248	0.1172	0.1242
Chr1	2340001	2390000	2363309	599	210	10.7956	6.1428	0.2747	0.1342			Chr1	2940001	2990000	2965396	477	352	10.5745	9.5282	0.052	0.1202			Chr1	2160001	2210000	2185480	351	261	8.4525	6.7075	0.1151	0.1236
Chr1	2345001	2395000	2366925	601	216	11.4175	7.0661	0.2354	0.1284			Chr1	2945001	2995000	2974299	483	362	10.2861	9.2642	0.0523	0.1052			Chr1	2165001	2215000	2191249	383	296	9.7761	7.6402	0.1226	0.1379
Chr1	2350001	2400000	2371227	544	196	10.2227	6.4921	0.2232	0.1337			Chr1	2950001	3000000	2980270	402	288	7.9753	7.4757	0.0323	0.0597			Chr1	2170001	2220000	2195081	415	295	9.8962	7.6214	0.1299	0.1455
Chr1	2355001	2405000	2378963	526	189	8.8127	5.9572	0.1933	0.121			Chr1	2955001	3005000	2982032	423	314	9.1018	8.3963	0.0403	0.0749			Chr1	2175001	2225000	2197386	417	290	9.7947	7.5215	0.1313	0.1481
Chr1	2360001	2410000	2385035	580	188	9.1391	6.4335	0.1737	0.1075			Chr1	2960001	3010000	2987764	511	409	12.9008	10.7961	0.0888	0.1673			Chr1	2180001	2230000	2202349	367	256	8.9357	6.9109	0.1278	0.1527
Chr1	2365001	2415000	2391336	586	211	15.087	9.461	0.2292	0.1295			Chr1	2965001	3015000	2990822	544	405	12.6803	10.687	0.0853	0.1598			Chr1	2185001	2235000	2210293	341	236	8.1051	6.5629	0.1051	0.1315
Chr1	2370001	2420000	2398879	583	199	14.3866	9.0059	0.23	0.1186			Chr1	2970001	3020000	2999303	646	498	15.2347	12.2173	0.1099	0.1869			Chr1	2190001	2240000	2216333	397	285	9.9382	8.1138	0.1011	0.1403
Chr1	2375001	2425000	2404241	605	181	14.0314	8.9983	0.2185	0.1194			Chr1	2975001	3025000	3005245	687	580	16.2093	13.0713	0.1072	0.1821			Chr1	2195001	2245000	2219712	438	319	10.9035	8.8001	0.1068	0.1513
Chr1	2380001	2430000	2408451	622	180	14.6456	9.339	0.2212	0.1225			Chr1	2980001	3030000	3010385	832	725	19.8593	15.6329	0.1191	0.2065			Chr1	2200001	2250000	2226812	403	283	9.7653	7.9372	0.1033	0.172
Chr1	2385001	2435000	2411735	676	189	15.4981	10.0395	0.2138	0.1181			Chr1	2985001	3035000	3012057	833	727	19.9847	15.7637	0.1181	0.2082			Chr1	2205001	2255000	2231110	373	256	8.1436	6.2785	0.1293	0.2496
Chr1	2390001	2440000	2415935	650	166	14.6942	9.493	0.215	0.117			Chr1	2990001	3040000	3015842	736	630	17.5872	13.7734	0.1216	0.2248			Chr1	2210001	2260000	2234625	421	283	8.8345	7.0013	0.1158	0.2362
Chr1	2395001	2445000	2419182	644	159	15.1077	9.1507	0.2456	0.1147			Chr1	2995001	3045000	3019677	661	571	16.9424	13.2515	0.1222	0.2487			Chr1	2215001	2265000	2240385	398	260	8.3647	6.9095	0.0953	0.2189
Chr1	2400001	2450000	2422346	677	165	16.164	9.5739	0.256	0.1187			Chr1	3000001	3050000	3019807	657	568	16.8901	13.1966	0.1228	0.2487			Chr1	2220001	2270000	2244887	372	264	8.3498	7.0173	0.0867	0.2032
Chr1	2405001	2455000	2425486	622	151	15.6391	9.1245	0.2631	0.1194			Chr1	3005001	3055000	3020940	637	545	15.7636	12.276	0.1244	0.2529			Chr1	2225001	2275000	2248225	379	280	9.1715	7.6849	0.0882	0.2165
Chr1	2410001	2460000	2430179	560	149	15.7208	8.3483	0.3063	0.1295			Chr1	3010001	3060000	3028387	630	517	14.7857	12.2172	0.0951	0.2057			Chr1	2230001	2280000	2250671	379	289	9.4199	7.9456	0.0849	0.2077
Chr1	2415001	2465000	2433614	495	99	8.8327	4.6524	0.31	0.1184			Chr1	3015001	3065000	3033491	653	541	15.3702	12.7465	0.0933	0.2059			Chr1	2235001	2285000	2253194	340	256	8.6907	7.2659	0.0893	0.2291
Chr1	2420001	2470000	2437183	410	70	7.1322	3.47	0.3454	0.1281			Chr1	3020001	3070000	3038498	497	402	11.1219	9.6753	0.0696	0.1772			Chr1	2240001	2290000	2258027	272	197	6.8078	5.6906	0.0894	0.2366
Chr1	2425001	2475000	2440509	334	61	6.2999	2.7156	0.3976	0.1331			Chr1	3025001	3075000	3042821	394	308	9.5641	8.0881	0.0836	0.2284			Chr1	2245001	2295000	2263791	238	158	5.7637	4.9137	0.0796	0.2247
Chr1	2430001	2480000	2449377	331	67	5.9629	2.6494	0.3847	0.1111			Chr1	3030001	3080000	3056350	254	169	5.9773	5.6723	0.0262	0.0682			Chr1	2250001	2300000	2267148	197	123	4.3909	3.7208	0.0826	0.2647
Chr1	2435001	2485000	2459161	315	66	5.8585	2.5091	0.4003	0.1122			Chr1	3035001	3085000	3060759	237	156	5.3392	5.1147	0.0215	0.0526			Chr1	2255001	2305000	2268279	181	108	3.576	3.2304	0.0508	0.181
Chr1	2440001	2490000	2468411	357	82	8.2055	4.3657	0.3054	0.1029			Chr1	3040001	3090000	3069474	325	241	8.5572	8.474	0.0049	0.0126			Chr1	2260001	2310000	2279369	156	104	3.7948	3.4016	0.0546	0.1877
Chr1	2445001	2495000	2472454	333	68	6.9762	4.0602	0.2642	0.1008			Chr1	3045001	3095000	3072823	345	258	8.9123	8.5811	0.0189	0.0466			Chr1	2265001	2315000	2291775	163	117	3.9924	3.5504	0.0586	0.1787
Chr1	2450001	2500000	2478685	286	55	5.7312	3.6232	0.2253	0.0817			Chr1	3050001	3100000	3073153	350	263	8.9983	8.6781	0.0181	0.0432			Chr1	2270001	2320000	2302030	204	152	5.7272	4.8552	0.0824	0.2327
Chr1	2455001	2505000	2485312	344	94	9.9646	6.4984	0.2105	0.0739			Chr1	3055001	3105000	3074733	356	272	9.7468	9.2675	0.0252	0.0526			Chr1	2275001	2325000	2312635	281	204	7.2218	6.7478	0.0339	0.0844
Chr1	2460001	2510000	2491071	367	92	8.9842	6.4328	0.1655	0.0594			Chr1	3065001	3115000	3090831	220	193	6.375	6.2898	0.0067	0.0118			Chr1	2280001	2330000	2317544	333	233	7.876	7.3548	0.0342	0.0873
Chr1	2465001	2515000	2495730	436	127	12.6951	8.8931	0.1761	0.072			Chr1	3070001	3120000	3094377	254	226	7.4437	7.1679	0.0189	0.0353			Chr1	2285001	2335000	2322596	484	373	11.7114	10.4581	0.0565	0.1551
Chr1	2470001	2520000	2499513	521	155	14.2425	9.9062	0.1796	0.0735			Chr1	3075001	3125000	3097120	281	235	7.5955	7.2863	0.0208	0.0375			Chr1	2290001	2340000	2324564	544	431	12.9297	11.3948	0.0631	0.1707
Chr1	2475001	2525000	2501952	583	181	15.0925	10.8986	0.1614	0.0667			Chr1	3080001	3130000	3107212	355	304	8.8671	7.867	0.0598	0.1155			Chr1	2295001	2345000	2326802	571	470	13.4038	11.8148	0.063	0.1686
Chr1	2480001	2530000	2507772	609	202	15.3836	11.2825	0.1538	0.0647			Chr1	3085001	3135000	3114354	461	408	10.7106	8.889	0.0929	0.1842			Chr1	2300001	2350000	2328070	608	498	13.8791	12.2873	0.0608	0.163
Chr1	2485001	2535000	2513065	632	206	15.1043	10.9341	0.1602	0.0677			Chr1	3090001	3140000	3125106	471	416	9.0565	6.6993	0.1496	0.2812			Chr1	2305001	2355000	2328764	626	512	14.2192	12.6965	0.0566	0.1505
Chr1	2490001	2540000	2519601	629	196	12.9016	9.6524	0.1441	0.0604			Chr1	3095001	3145000	3131319	571	494	11.0788	7.702	0.1798	0.3336			Chr1	2310001	2360000	2330321	612	500	13.5176	12.0674	0.0567	0.1491
Chr1	2495001	2545000	2522896	695	221	13.4907	10.3418	0.1321	0.0577			Chr1	3100001	3150000	3132778	615	527	11.5397	7.9982	0.1813	0.3345			Chr1	2315001	2365000	2335314	644	520	13.5226	12.1495	0.0535	0.1443
Chr1	2500001	2550000	2524396	719	216	13.4079	10.3288	0.1297	0.0585			Chr1	3105001	3155000	3133748	615	527	11.1185	7.694	0.182	0.3745			Chr1	2320001	2370000	2339731	635	517	12.7326	11.6585	0.044	0.1173
Chr1	2505001	2555000	2530202	733	185	9.5614	7.6447	0.1114	0.0594			Chr1	3110001	3160000	3134410	601	514	11.043	7.5556	0.1875	0.3877			Chr1	2325001	2375000	2345552	580	496	11.5238	10.0201	0.0698	0.1923
Chr1	2510001	2560000	2534934	769	217	10.6274	8.6679	0.1016	0.0542			Chr1	3115001	3165000	3135077	584	498	10.8173	7.3995	0.1876	0.3903			Chr1	2330001	2380000	2348699	520	458	10.5368	9.066	0.075	0.2025
Chr1	2515001	2565000	2539918	765	205	8.0633	7.2152	0.0555	0.0275			Chr1	3120001	3170000	3136344	553	467	9.7486	6.5215	0.1983	0.3965			Chr1	2335001	2385000	2358794	413	356	8.0312	6.9028	0.0756	0.1837
Chr1	2520001	2570000	2545034	746	194	8.52	7.967	0.0335	0.0194			Chr1	3125001	3175000	3137418	529	460	9.8405	6.6591	0.1928	0.4117			Chr1	2340001	2390000	2367042	416	350	8.126	6.8746	0.0834	0.2013
Chr1	2525001	2575000	2549135	742	176	8.3073	7.3489	0.0612	0.0376			Chr1	3130001	3180000	3142549	464	394	8.5047	5.8622	0.1839	0.4254			Chr1	2345001	2395000	2374807	475	398	9.77	8.2745	0.0829	0.2099
Chr1	2530001	2580000	2554099	719	146	7.6869	6.7699	0.0634	0.0455			Chr1	3135001	3185000	3150226	391	294	6.851	5.0624	0.1501	0.3408			Chr1	2350001	2400000	2381066	544	458	10.9231	9.2846	0.0811	0.2029
Chr1	2535001	2585000	2559996	733	169	8.5533	7.5121	0.0648	0.0458			Chr1	3140001	3190000	3163659	387	198	5.1444	3.7311	0.1592	0.3288			Chr1	2355001	2405000	2383935	580	482	12.0547	10.0475	0.0908	0.2251
Chr1	2540001	2590000	2566014	750	181	9.5436	7.5361	0.1175	0.0779			Chr1	3145001	3195000	3175008	253	91	1.9634	1.7401	0.0603	0.1224			Chr1	2360001	2410000	2385555	589	489	12.9368	10.7911	0.0904	0.2359
Chr1	2545001	2595000	2571472	752	206	10.9406	8.1674	0.1451	0.0916			Chr1	3170001	3220000	3198706	513	329	12.9966	12.864	0.0051	0.0144			Chr1	2365001	2415000	2393401	632	545	16.6943	13.9417	0.0898	0.2517
Chr1	2550001	2600000	2576104	831	284	15.9578	10.7368	0.1956	0.1255			Chr1	3175001	3225000	3201905	583	368	13.5185	13.2427	0.0103	0.028			Chr1	2370001	2420000	2398264	653	548	17.1558	14.0567	0.0993	0.2761
Chr1	2555001	2605000	2581069	819	300	17.1818	11.0544	0.217	0.1313			Chr1	3180001	3230000	3207649	668	454	16.8616	16.1663	0.0211	0.0545			Chr1	2375001	2425000	2401304	625	514	16.7218	13.561	0.1044	0.2887
Chr1	2560001	2610000	2586827	826	263	16.0247	9.9816	0.2324	0.1444			Chr1	3185001	3235000	3209594	628	446	16.4404	15.762	0.0211	0.0553			Chr1	2380001	2430000	2402741	641	525	17.2591	13.9527	0.1059	0.2934
Chr1	2565001	2615000	2591670	833	240	14.8779	8.974	0.2475	0.1578			Chr1	3190001	3240000	3214277	533	446	16.4404	15.762	0.0211	0.0553			Chr1	2385001	2435000	2405772	625	507	16.5754	13.5293	0.1012	0.2807
Chr1	2570001	2620000	2596552	866	230	13.1541	7.3921	0.2804	0.166			Chr1	3195001	3245000	3215155	548	446	16.4404	15.762	0.0211	0.0553			Chr1	2390001	2440000	2410206	602	480	16.2089	13.3527	0.0966	0.2621
Chr1	2575001	2625000	2599076	837	224	12.5558	7.0603	0.2802	0.1627			Chr1	3200001	3250000	3220493	444	338	12.0176	11.1867	0.0358	0.0826			Chr1	2395001	2445000	2416808	560	452	16.1684	13.5496	0.0881	0.2412
Chr1	2580001	2630000	2601979	814	221	12.2696	6.8164	0.2857	0.1647			Chr1	3205001	3255000	3223781	414	297	10.0519	9.306	0.0385	0.0742			Chr1	2400001	2450000	2423529	498	406	16.7345	14.324	0.0776	0.2271
Chr1	2585001	2635000	2606853	786	186	10.9344	5.8624	0.302	0.1725			Chr1	3210001	3260000	3225574	406	288	9.2291	8.3045	0.0527	0.0794			Chr1	2405001	2455000	2426770	455	374	15.3674	13.2504	0.074	0.2251
Chr1	2590001	2640000	2611203	729	165	9.5564	5.1867	0.2964	0.1704			Chr1	3215001	3265000	3226925	371	263	8.018	6.9963	0.068	0.0921			Chr1	2410001	2460000	2429081	453	373	14.821	12.8348	0.0718	0.217
Chr1	2595001	2645000	2615425	690	120	7.3923	3.3721	0.3735	0.2081			Chr1	3220001	3270000	3231937	270	176	4.9044	4.3079	0.0647	0.0995			Chr1	2415001	2465000	2434746	335	260	9.8436	8.4843	0.0742	0.2021
Chr1	2600001	2650000	2620622	612	44	2.3894	0.8027	0.4971	0.1965			Chr1	3225001	3275000	3235886	198	136	4.1387	3.6731	0.0596	0.0858			Chr1	2420001	2470000	2439543	261	210	8.072	7.2786	0.0517	0.1522
Chr1	2605001	2655000	2624792	562	20	0.7786	0.2941	0.4517	0.2161			Chr1	3230001	3280000	3249796	78	27	0.3712	0.3482	0.0319	0.0102			Chr1	2425001	2475000	2441252	240	197	7.3804	6.8422	0.0378	0.1172
Chr1	2610001	2660000	2631352	519	20	0.7786	0.2941	0.4517	0.2161			Chr1	3235001	3285000	3250994	73	22	0.3712	0.3482	0.0319	0.0106			Chr1	2430001	2480000	2448882	258	211	7.9835	7.4794	0.0326	0.1153
Chr1	2615001	2665000	2637061	472	20	0.7786	0.2941	0.4517	0.2161			Chr1	3240001	3290000	3253215	66	23	0.3712	0.3482	0.0319	0.0106			Chr1	2435001	2485000	2454934	257	199	7.9298	7.5329	0.0257	0.1042
Chr1	2620001	2670000	2642437	371	13	0.4982	0.111	0.6356	0.3475			Chr1	3245001	3295000	3256533	50	23	0.3712	0.3482	0.0319	0.0106			Chr1	2440001	2490000	2463390	255	202	8.293	7.9639	0.0202	0.1029
Chr1	2625001	2675000	2647839	395	11	0.4593	0.0686	0.7402	0.3537			Chr1	3250001	3300000	3277823	75	51	1.6595	1.2984	0.1221	0.1014			Chr1	2445001	2495000	2471302	209	152	6.8907	6.5828	0.0229	0.1261
Chr1	2630001	2680000	2650027	357	11	0.4593	0.0686	0.7402	0.3537			Chr1	3255001	3305000	3290988	97	77	2.6823	1.5655	0.2629	0.2802			Chr1	2450001	2500000	2479307	176	116	4.9848	4.6077	0.0393	0.2238
Chr1	2635001	2685000	2655200	306	11	0.4593	0.0686	0.7402	0.3537			Chr1	3260001	3310000	3297874	97	74	2.6571	1.7226	0.2134	0.4305			Chr1	2455001	2505000	2490279	289	212	8.631	8.0403	0.0354	0.1247
Chr1	2640001	2690000	2659768	282	11	0.4593	0.0686	0.7402	0.3537			Chr1	3265001	3315000	3303521	152	122	4.3274	3.0377	0.1751	0.3465			Chr1	2460001	2510000	2493533	280	205	8.4348	7.739	0.043	0.146
Chr1	2700001	2750000	2725393	255	10	0.5472	0.0606	0.8005	0.2374			Chr1	3270001	3320000	3310300	238	160	5.3651	4.0655	0.1378	0.2727			Chr1	2465001	2515000	2497486	355	271	10.6184	9.8279	0.0387	0.1391
Chr1	2705001	2755000	2730778	268	10	0.5472	0.0606	0.8005	0.2374			Chr1	3275001	3325000	3313572	317	231	7.8451	6.9507	0.0605	0.1637			Chr1	2470001	2520000	2500851	423	321	12.8162	11.6494	0.0477	0.1766
Chr1	2710001	2760000	2736288	272	12	0.8777	0.0809	0.8312	0.2586			Chr1	3280001	3330000	3314139	331	237	7.8792	6.9702	0.0612	0.1641			Chr1	2475001	2525000	2504218	499	389	14.9746	13.3154	0.0586	0.2064
Chr1	2715001	2765000	2742106	283	10	0.8685	0.0809	0.8296	0.2619			Chr1	3285001	3335000	3316351	378	268	8.6623	7.608	0.0648	0.1697			Chr1	2480001	2530000	2509717	533	426	16.3585	14.1574	0.0721	0.2527
Chr1	2720001	2770000	2746883	295	10	0.8685	0.0809	0.8296	0.2619			Chr1	3345001	3395000	3362394	331	268	6.2584	5.7695	0.0406	0.0907			Chr1	2485001	2535000	2511744	510	420	15.7938	13.5901	0.075	0.2521
Chr1	2725001	2775000	2751553	307	12	1.1121	0.1577	0.7516	0.2439			Chr1	3350001	3400000	3362691	324	261	6.0167	5.2833	0.0649	0.14			Chr1	2490001	2540000	2514877	484	404	15.6323	13.1012	0.0881	0.281
Chr1	2730001	2780000	2755494	313	13	1.1482	0.2265	0.6704	0.2338			Chr1	3355001	3405000	3365460	276	219	5.1134	4.4426	0.0702	0.154			Chr1	2495001	2545000	2518450	527	435	17.1565	13.9638	0.1026	0.3318
Chr1	2735001	2785000	2760640	313	13	1.1482	0.2265	0.6704	0.2338			Chr1	3360001	3410000	3367088	221	176	4.3401	3.8171	0.0641	0.1494			Chr1	2500001	2550000	2519264	524	429	16.868	13.6819	0.1043	0.3414
Chr1	2740001	2790000	2765760	317	22	2.5858	1.3579	0.3113	0.1616			Chr1	3365001	3415000	3371889	117	99	3.0399	2.8903	0.0252	0.0734			Chr1	2505001	2555000	2525902	421	332	13.4124	10.3442	0.1291	0.466
Chr1	2745001	2795000	2769528	312	27	2.7538	1.4653	0.3054	0.1619			Chr1	3370001	3420000	3378016	79	68	2.2786	2.113	0.0377	0.129			Chr1	2510001	2560000	2531487	489	391	15.4102	12.0129	0.1239	0.4185
Chr1	2750001	2800000	2774467	327	35	3.3938	2.1986	0.2137	0.1113			Chr1	3420001	3470000	3466095	41	35	1.0434	0.9269	0.0591	0.2705			Chr1	2515001	2565000	2538388	476	379	15.1481	11.5629	0.1342	0.4373
Chr1	2755001	2805000	2780381	335	50	5.107	3.4513	0.1935	0.1093			Chr1	3425001	3475000	3466189	42	36	1.0765	0.9663	0.0539	0.2343			Chr1	2520001	2570000	2544635	459	361	14.3048	10.979	0.1315	0.4216
Chr1	2760001	2810000	2784065	321	49	4.8251	3.4633	0.1643	0.0966			Chr1	3430001	3480000	3468789	55	48	1.093	1.026	0.0316	0.1427			Chr1	2525001	2575000	2552440	446	319	13.2709	10.4751	0.1177	0.4149
Chr1	2765001	2815000	2788931	306	59	5.2155	3.4979	0.1971	0.1098			Chr1	3435001	3485000	3471529	55	46	0.9775	0.9009	0.0408	0.1331			Chr1	2530001	2580000	2560326	421	261	10.9049	8.7226	0.1112	0.3568
Chr1	2770001	2820000	2795069	314	66	5.4585	3.6331	0.2008	0.1127			Chr1	3440001	3490000	3471529	55	46	0.9775	0.9009	0.0408	0.1331			Chr1	2535001	2585000	2565167	511	333	12.7183	10.5485	0.0933	0.2976
Chr1	2775001	2825000	2799072	296	69	5.3783	3.6749	0.1882	0.1098			Chr1	3445001	3495000	3474116	62	51	0.9841	0.9009	0.0442	0.1393			Chr1	2540001	2590000	2568892	572	361	12.2398	10.5841	0.0725	0.2345
Chr1	2780001	2830000	2801596	270	65	5.3247	3.6039	0.1927	0.1102			Chr1	3450001	3500000	3474116	62	51	0.9841	0.9009	0.0442	0.1393			Chr1	2545001	2595000	2575678	631	429	13.7303	12.896	0.0313	0.1174
Chr1	2785001	2835000	2808670	284	70	5.5091	3.6154	0.2075	0.1167			Chr1	3455001	3505000	3474441	61	51	0.9841	0.9009	0.0442	0.1393			Chr1	2550001	2600000	2580221	774	569	19.2646	18.743	0.0137	0.058
Chr1	2790001	2840000	2814773	287	61	4.0715	2.484	0.2422	0.1262			Chr1	3460001	3510000	3474441	61	51	0.9841	0.9009	0.0442	0.1393			Chr1	2555001	2605000	2582061	797	603	20.0815	19.7062	0.0094	0.0411
Chr1	2795001	2845000	2821228	323	57	3.9234	2.3776	0.2453	0.1263			Chr1	3465001	3515000	3474441	61	51	0.9841	0.9009	0.0442	0.1393			Chr1	2605001	2655000	2622986	81	31	0.2069	0.1935	0.0335	0.0542
Chr1	2800001	2850000	2825330	295	47	3.0399	1.6726	0.2901	0.1646			Chr1	3470001	3520000	3487103	28	23	0.1713	0.1421	0.0931	0.1204			Chr1	2610001	2660000	2626037	67	31	0.2069	0.1935	0.0335	0.0542
Chr1	2805001	2855000	2829184	252	32	1.3266	0.4199	0.5192	0.233			Chr1	3475001	3525000	3487734	27	22	0.1382	0.1027	0.1473	0.1749			Chr1	2615001	2665000	2638021	37	31	0.2069	0.1935	0.0335	0.0542
Chr1	2810001	2860000	2833952	262	35	1.8453	0.8355	0.3767	0.218			Chr1	3480001	3530000	3497526	14	10	0.1217	0.043	0.4775	0.3867			Chr1	2620001	2670000	2640038	34	28	0.2069	0.1935	0.0335	0.0531
Chr1	2815001	2865000	2842303	315	36	2.1368	0.9275	0.3946	0.1815			Chr1	3485001	3535000	3530736	137	123	4.0011	3.6603	0.0445	0.1314			Chr1	2625001	2675000	2642466	30	25	0.0921	0.0889	0.0177	0.0135
Chr1	2820001	2870000	2850142	338	34	2.1782	1.0325	0.3568	0.1812			Chr1	3490001	3540000	3531313	148	130	4.035	3.7047	0.0427	0.1287			Chr1	2630001	2680000	2642466	30	25	0.0921	0.0889	0.0177	0.0135
Chr1	2825001	2875000	2851576	322	29	2.0148	0.9139	0.3759	0.1801			Chr1	3495001	3545000	3533143	141	125	4.0283	3.7047	0.0418	0.1272			Chr1	2635001	2685000	2642466	30	25	0.0921	0.0889	0.0177	0.0135
Chr1	2830001	2880000	2855667	378	34	2.3588	0.9368	0.4315	0.2092			Chr1	3500001	3550000	3533143	141	125	4.0283	3.7047	0.0418	0.1272			Chr1	2640001	2690000	2642466	30	25	0.0921	0.0889	0.0177	0.0135
Chr1	2835001	2885000	2861418	372	40	2.6228	1.1208	0.4012	0.2117			Chr1	3505001	3555000	3537787	186	165	5.4343	5.1488	0.027	0.0838			Chr1	2645001	2695000	2680712	23	9	0.2059	0.1625	0.1179	0.623
Chr1	2840001	2890000	2868465	410	52	3.4189	1.298	0.4496	0.1975			Chr1	3510001	3560000	3541390	229	180	5.5319	5.1968	0.0312	0.0887			Chr1	2650001	2700000	2687704	20	8	0.2059	0.1625	0.1179	0.7041
Chr1	2845001	2895000	2874335	388	51	3.3989	1.297	0.4476	0.1962			Chr1	3515001	3565000	3541806	234	184	5.5463	5.2125	0.031	0.0884			Chr1	2655001	2705000	2691858	18	8	0.2059	0.1625	0.1179	0.7041
Chr1	2850001	2900000	2876535	402	55	3.3543	1.4036	0.41	0.1935			Chr1	3520001	3570000	3544546	253	184	5.4982	5.2063	0.0273	0.0748			Chr1	2660001	2710000	2696254	24	13	0.2531	0.2328	0.0419	0.1761
Chr1	2855001	2905000	2878915	441	71	4.2849	2.1793	0.3257	0.1832			Chr1	3525001	3575000	3548329	292	217	6.5967	6.1364	0.0361	0.0971			Chr1	2715001	2765000	2744758	11	6	0.1259	0.1035	0.0979	0.2796
Chr1	2860001	2910000	2880279	413	66	3.7159	1.7315	0.3643	0.1852			Chr1	3530001	3580000	3551046	322	237	7.0827	6.7575	0.0235	0.0557			Chr1	2720001	2770000	2744758	11	6	0.1259	0.1035	0.0979	0.2796
Chr1	2865001	2915000	2884333	337	55	3.0341	1.6048	0.3081	0.2004			Chr1	3535001	3585000	3566495	245	159	4.2825	3.8987	0.0469	0.0892			Chr1	2725001	2775000	2754823	12	8	0.1344	0.1073	0.1122	0.304
Chr1	2870001	2920000	2888472	272	50	2.7497	1.3646	0.3366	0.2003			Chr1	3540001	3590000	3570777	274	184	4.9014	4.5034	0.0423	0.0836			Chr1	2730001	2780000	2760840	17	12	0.1637	0.1369	0.089	0.232
Chr1	2875001	2925000	2896024	348	58	3.619	2.2072	0.2423	0.1512			Chr1	3545001	3595000	3573234	307	212	5.612	5.1995	0.0382	0.0739			Chr1	2735001	2785000	2761946	18	12	0.1637	0.1369	0.089	0.232
Chr1	2880001	2930000	2906381	380	85	5.6603	4.9097	0.071	0.0487			Chr1	3550001	3600000	3574927	330	227	6.0406	5.5425	0.043	0.083			Chr1	2740001	2790000	2775594	36	27	1.187	0.8386	0.172	0.516
Chr1	2885001	2935000	2912772	399	82	5.8471	4.8721	0.091	0.0547			Chr1	3555001	3605000	3584278	376	231	5.6156	4.95	0.063	0.1018			Chr1	2745001	2795000	2778764	45	31	1.2284	0.8672	0.1724	0.5003
Chr1	2890001	2940000	2922395	408	84	6.271	5.7556	0.0429	0.028			Chr1	3560001	3610000	3590154	378	240	6.1702	5.4684	0.0603	0.1018			Chr1	2750001	2800000	2791938	92	62	1.5896	1.1906	0.1435	0.4037
Chr1	2895001	2945000	2928364	456	112	8.5988	7.4591	0.071	0.0472			Chr1	3565001	3615000	3594401	449	290	7.7197	6.6018	0.0781	0.1284			Chr1	2755001	2805000	2795857	155	113	3.1058	2.6645	0.0765	0.2266
Chr1	2900001	2950000	2932343	495	138	13.3386	9.6286	0.1615	0.0949			Chr1	3570001	3620000	3600929	558	403	10.2659	8.1461	0.1151	0.1849			Chr1	2760001	2810000	2798428	180	134	3.7181	3.1348	0.0851	0.2016
Chr1	2905001	2955000	2936664	511	122	12.408	8.8528	0.1672	0.0943			Chr1	3575001	3625000	3605423	589	415	10.3596	8.3895	0.1051	0.1747			Chr1	2765001	2815000	2802312	249	199	5.579	4.6353	0.0924	0.2199
Chr1	2910001	2960000	2939211	580	124	12.5487	8.955	0.1671	0.0951			Chr1	3580001	3630000	3610709	685	483	11.8862	9.9309	0.0896	0.168			Chr1	2770001	2820000	2804760	292	232	6.5537	5.3848	0.0979	0.2338
Chr1	2915001	2965000	2941213	637	128	12.6271	9.125	0.161	0.0905			Chr1	3585001	3635000	3614965	714	499	11.9882	10.3302	0.0743	0.1423			Chr1	2775001	2825000	2807890	344	277	7.6026	6.1745	0.1037	0.2445
Chr1	2920001	2970000	2944852	739	154	14.4003	9.8523	0.1875	0.0958			Chr1	3590001	3640000	3618695	749	535	13.1763	11.7639	0.0566	0.1131			Chr1	2780001	2830000	2808488	341	275	7.5992	6.1551	0.105	0.2463
Chr1	2925001	2975000	2950477	759	161	14.2384	9.2304	0.2134	0.1036			Chr1	3595001	3645000	3622192	797	584	15.1669	13.6482	0.0527	0.1121			Chr1	2785001	2835000	2809837	360	290	8.0401	6.6241	0.0966	0.226
Chr1	2930001	2980000	2955724	736	137	12.306	6.8919	0.282	0.1259			Chr1	3600001	3650000	3625399	860	646	16.9418	15.4359	0.0465	0.1005			Chr1	2790001	2840000	2810922	342	275	7.0167	5.9224	0.0846	0.1918
Chr1	2935001	2985000	2960007	747	145	12.6259	7.5985	0.2486	0.1198			Chr1	3605001	3655000	3630069	833	664	17.1643	15.885	0.0387	0.0907			Chr1	2795001	2845000	2811544	334	271	6.9753	5.8938	0.084	0.1911
Chr1	2940001	2990000	2965054	727	170	14.3717	7.0584	0.3413	0.1347			Chr1	3610001	3660000	3632825	838	688	17.7299	16.4859	0.0364	0.0856			Chr1	2800001	2850000	2815270	291	245	6.9554	5.8484	0.0865	0.1895
Chr1	2945001	2995000	2970660	724	183	13.7482	5.7797	0.4081	0.1352			Chr1	3615001	3665000	3634805	763	635	16.166	15.3368	0.0263	0.0652			Chr1	2805001	2855000	2819052	228	194	5.4393	4.3744	0.1085	0.218
Chr1	2950001	3000000	2973718	681	155	9.0741	3.6741	0.4236	0.1187			Chr1	3655001	3705000	3679702	558	460	13.2174	13.1489	0.0026	0.0092			Chr1	2810001	2860000	2826755	239	200	5.5246	4.3584	0.118	0.2499
Chr1	2955001	3005000	2977738	679	171	10.0112	4.6291	0.3676	0.1067			Chr1	3660001	3710000	3683167	533	431	12.8766	12.6966	0.007	0.0268			Chr1	2815001	2865000	2837652	205	154	4.1776	3.2788	0.1205	0.2408
Chr1	2960001	3010000	2982201	665	185	11.024	4.7785	0.3952	0.1119			Chr1	3665001	3715000	3684904	564	451	13.3268	13.0906	0.0089	0.0321			Chr1	2820001	2870000	2846597	193	131	3.8143	3.073	0.1076	0.2239
Chr1	2965001	3015000	2986083	653	183	11.028	4.6178	0.4097	0.1152			Chr1	3670001	3720000	3693698	557	437	13.4239	12.7181	0.027	0.0791			Chr1	2825001	2875000	2856300	139	84	2.757	2.2795	0.0948	0.1939
Chr1	2970001	3020000	2992322	613	189	10.8383	4.3968	0.4228	0.1153			Chr1	3675001	3725000	3700590	523	384	11.3865	10.7527	0.0286	0.0792			Chr1	2830001	2880000	2862323	186	109	3.4754	2.851	0.0987	0.1794
Chr1	2975001	3025000	2998365	566	200	11.3502	4.7563	0.4094	0.1115			Chr1	3680001	3730000	3707514	514	378	11.0237	10.6858	0.0156	0.0378			Chr1	2835001	2885000	2869909	218	133	4.0196	3.1644	0.119	0.2089
Chr1	2980001	3030000	3003247	542	230	12.7514	5.2888	0.4137	0.1143			Chr1	3685001	3735000	3713404	566	426	11.8226	11.0284	0.0348	0.0684			Chr1	2840001	2890000	2872023	250	159	4.5246	3.578	0.1168	0.2082
Chr1	2985001	3035000	3009623	541	230	13.1987	5.5023	0.4115	0.1141			Chr1	3690001	3740000	3718998	631	510	13.3673	12.1829	0.0464	0.0763			Chr1	2845001	2895000	2872138	249	159	4.5246	3.578	0.1168	0.2082
Chr1	2990001	3040000	3014326	513	191	10.233	4.9818	0.3451	0.1031			Chr1	3695001	3745000	3724115	712	598	14.3195	13.4487	0.0314	0.0523			Chr1	2850001	2900000	2878147	298	198	4.9243	3.807	0.128	0.2343
Chr1	2995001	3045000	3020052	466	157	9.3725	5.1848	0.2877	0.0989			Chr1	3700001	3750000	3728614	708	584	14.2079	13.2062	0.0365	0.062			Chr1	2855001	2905000	2884626	409	281	7.096	5.5771	0.1199	0.2288
Chr1	3000001	3050000	3022076	463	153	9.0763	4.9277	0.2962	0.1022			Chr1	3705001	3755000	3734458	770	657	16.9755	16.0846	0.0269	0.0526			Chr1	2860001	2910000	2887395	370	253	6.3984	5.1229	0.1107	0.216
Chr1	3005001	3055000	3025887	431	137	8.1392	3.9728	0.344	0.1169			Chr1	3710001	3760000	3737848	840	726	18.901	17.8772	0.0278	0.0555			Chr1	2865001	2915000	2890010	335	234	5.8845	4.702	0.1117	0.2173
Chr1	3010001	3060000	3032997	442	151	8.2162	4.2892	0.314	0.1153			Chr1	3715001	3765000	3740837	882	774	19.2858	18.4898	0.0211	0.0435			Chr1	2870001	2920000	2892318	304	224	5.273	4.1582	0.1182	0.2162
Chr1	3015001	3065000	3040124	482	162	8.7771	4.8239	0.2907	0.1112			Chr1	3720001	3770000	3746953	913	817	18.3219	17.8506	0.013	0.0269			Chr1	2875001	2925000	2897021	356	250	5.8061	4.648	0.1108	0.2194
Chr1	3020001	3070000	3044153	433	130	7.1936	4.3175	0.2498	0.1085			Chr1	3725001	3775000	3751253	958	885	19.2143	18.901	0.0082	0.0176			Chr1	2880001	2930000	2906987	411	298	7.5054	6.1537	0.099	0.2699
Chr1	3025001	3075000	3048891	414	110	6.3791	4.1353	0.2134	0.1092			Chr1	3730001	3780000	3754716	962	888	18.0795	17.6221	0.0128	0.0277			Chr1	2885001	2935000	2911560	375	272	6.6047	5.4263	0.0979	0.2918
Chr1	3030001	3080000	3056312	459	85	5.3248	3.7764	0.1701	0.1098			Chr1	3735001	3785000	3758165	911	842	16.8819	16.7124	0.005	0.0126			Chr1	2890001	2940000	2916242	380	265	6.727	5.4948	0.1008	0.3235
Chr1	3035001	3085000	3062601	429	72	4.1925	2.8556	0.1897	0.1325			Chr1	3740001	3790000	3762281	858	784	16.6267	16.4851	0.0043	0.0137			Chr1	2895001	2945000	2921075	464	326	8.0182	6.4967	0.1048	0.3197
Chr1	3040001	3090000	3067339	441	95	6.6692	5.4158	0.1037	0.0995			Chr1	3745001	3795000	3766192	761	688	15.8425	15.5897	0.008	0.0258			Chr1	2900001	2950000	2928335	490	354	9.4117	7.1703	0.1352	0.3553
Chr1	3045001	3095000	3071672	455	109	7.0044	5.7287	0.1002	0.088			Chr1	3750001	3800000	3768758	728	666	14.4118	14.213	0.0069	0.0209			Chr1	2905001	2955000	2936266	385	271	7.24	5.4002	0.1456	0.4146
Chr1	3050001	3100000	3074689	475	116	7.4454	5.9773	0.1094	0.091			Chr1	3755001	3805000	3773591	642	585	11.8426	11.7241	0.005	0.014			Chr1	2910001	2960000	2936921	397	276	7.298	5.4311	0.1467	0.4133
Chr1	3055001	3105000	3078012	494	123	8.1166	6.184	0.1351	0.0998			Chr1	3770001	3820000	3786756	398	316	7.0402	6.7179	0.0234	0.0664			Chr1	2915001	2965000	2938112	415	292	7.698	5.7466	0.1451	0.3977
Chr1	3060001	3110000	3084252	487	100	7.029	5.6211	0.1113	0.0828			Chr1	3775001	3825000	3796874	350	260	7.2356	6.7123	0.0375	0.1109			Chr1	2920001	2970000	2941386	469	338	9.8084	7.0195	0.1657	0.3987
Chr1	3065001	3115000	3090652	436	95	6.76	5.328	0.1185	0.0896			Chr1	3780001	3830000	3805756	333	211	6.679	6.1032	0.045	0.134			Chr1	2925001	2975000	2947490	479	325	10.0162	6.9925	0.1778	0.4044
Chr1	3070001	3120000	3094475	479	104	7.2206	5.7765	0.1111	0.0871			Chr1	3785001	3835000	3809076	293	182	5.9817	5.5174	0.0404	0.1185			Chr1	2930001	2980000	2954338	396	264	8.0164	5.2635	0.2073	0.3959
Chr1	3075001	3125000	3097207	475	102	6.9305	5.4405	0.1204	0.0785			Chr1	3790001	3840000	3813704	243	139	4.188	4.0257	0.0198	0.0519			Chr1	2935001	2985000	2957063	408	271	8.5357	5.7828	0.1923	0.381
Chr1	3080001	3130000	3103764	420	107	7.1191	5.6967	0.111	0.0689			Chr1	3795001	3845000	3821315	281	163	4.2408	4.0852	0.0187	0.0629			Chr1	2940001	2990000	2965396	477	352	11.1344	7.3803	0.2028	0.3893
Chr1	3085001	3135000	3108614	424	131	8.0871	6.277	0.126	0.0714			Chr1	3800001	3850000	3828860	325	195	4.9443	4.9092	0.0036	0.0115			Chr1	2945001	2995000	2974299	483	362	12.019	7.5647	0.2274	0.4253
Chr1	3090001	3140000	3113913	417	129	6.6373	4.4847	0.1935	0.0802			Chr1	3805001	3855000	3835197	339	191	4.4954	4.4671	0.0032	0.0085			Chr1	2950001	3000000	2980270	402	288	9.8329	6.3441	0.2157	0.4222
Chr1	3095001	3145000	3120063	425	127	6.4859	4.1986	0.2141	0.0855			Chr1	3810001	3860000	3842107	454	251	6.4602	6.2855	0.0137	0.0314			Chr1	2955001	3005000	2982032	423	314	10.7589	7.3578	0.1877	0.3975
Chr1	3100001	3150000	3126069	456	128	6.3147	4.2129	0.1996	0.0822			Chr1	3815001	3865000	3844457	501	292	7.6076	7.3667	0.0161	0.0339			Chr1	2960001	3010000	2987764	511	409	12.8291	9.6435	0.1418	0.325
Chr1	3105001	3155000	3129245	435	124	5.991	4.1012	0.1873	0.0806			Chr1	3820001	3870000	3850272	563	361	10.1121	9.3658	0.0383	0.0782			Chr1	2965001	3015000	2990822	544	405	12.7498	9.4588	0.1482	0.3315
Chr1	3110001	3160000	3132754	376	117	5.8482	4.096	0.1762	0.0798			Chr1	3825001	3875000	3855256	571	376	10.3391	9.1308	0.0621	0.1087			Chr1	2970001	3020000	2999303	646	498	13.2729	10.5688	0.1134	0.2637
Chr1	3115001	3165000	3134817	342	109	5.4738	3.8451	0.1748	0.0785			Chr1	3830001	3880000	3858380	522	358	9.9812	8.8558	0.0597	0.1029			Chr1	2975001	3025000	3005245	687	580	14.2456	11.2115	0.1192	0.2595
Chr1	3120001	3170000	3140707	312	100	5.0133	3.3967	0.1922	0.0802			Chr1	3835001	3885000	3858432	521	358	9.9812	8.8558	0.0597	0.1029			Chr1	2980001	3030000	3010385	832	725	16.7943	13.3928	0.1127	0.2215
Chr1	3125001	3175000	3145906	322	100	5.1909	3.6503	0.1743	0.0888			Chr1	3840001	3890000	3858432	521	358	9.9812	8.8558	0.0597	0.1029			Chr1	2985001	3035000	3012057	833	727	16.7229	13.4063	0.1101	0.2181
Chr1	3130001	3180000	3156321	402	96	4.6306	3.072	0.2023	0.0991			Chr1	3845001	3895000	3860320	463	319	8.9277	7.7425	0.0711	0.1144			Chr1	2990001	3040000	3015842	736	630	13.5337	11.3549	0.0875	0.1731
Chr1	3135001	3185000	3163163	431	74	3.8802	2.7069	0.1781	0.1048			Chr1	3850001	3900000	3862592	393	263	7.8801	6.6494	0.0847	0.1314			Chr1	2995001	3045000	3019677	661	571	12.073	10.8206	0.0547	0.1144
Chr1	3140001	3190000	3170009	483	53	2.8534	1.939	0.1908	0.1275			Chr1	3855001	3905000	3864404	345	235	7.4342	6.2095	0.0898	0.1452			Chr1	3000001	3050000	3019807	657	568	11.9986	10.7572	0.0546	0.1143
Chr1	3145001	3195000	3175288	471	34	1.8257	1.2843	0.1741	0.1527			Chr1	3860001	3910000	3875775	272	166	5.4694	4.3911	0.1094	0.1731			Chr1	3005001	3055000	3020940	637	545	11.0726	9.7435	0.0638	0.1256
Chr1	3150001	3200000	3183276	491	87	5.0457	4.27	0.0833	0.1066			Chr1	3865001	3915000	3882344	250	138	4.6432	3.6648	0.1178	0.1935			Chr1	3010001	3060000	3028387	630	517	11.4705	9.4333	0.0975	0.1686
Chr1	3155001	3205000	3186093	520	118	7.8398	7.2692	0.0378	0.062			Chr1	3870001	3920000	3896683	185	75	2.2918	1.7344	0.1384	0.2004			Chr1	3015001	3065000	3033491	653	541	12.2171	9.9141	0.1041	0.1717
Chr1	3160001	3210000	3187080	543	135	9.461	8.7686	0.038	0.0687			Chr1	3875001	3925000	3912734	156	41	1.0825	0.9717	0.0539	0.115			Chr1	3020001	3070000	3038498	497	402	9.5835	7.5311	0.1199	0.1867
Chr1	3165001	3215000	3190481	627	147	9.8679	9.1327	0.0387	0.0634			Chr1	3880001	3930000	3914658	164	42	1.0825	0.9717	0.0539	0.1155			Chr1	3025001	3075000	3042821	394	308	7.9252	6.4458	0.1029	0.1644
Chr1	3170001	3220000	3194046	668	198	11.5787	10.6184	0.0433	0.038			Chr1	3920001	3970000	3948798	560	405	9.4508	9.1674	0.0152	0.0344			Chr1	3030001	3080000	3056350	254	169	5.3486	4.2809	0.1109	0.1987
Chr1	3175001	3225000	3197915	700	207	11.6532	10.5229	0.051	0.0406			Chr1	3925001	3975000	3952446	575	410	9.3656	9.1223	0.0132	0.0289			Chr1	3035001	3085000	3060759	237	156	4.991	3.8694	0.1266	0.2099
Chr1	3180001	3230000	3204299	650	238	14.4036	12.7826	0.0596	0.0464			Chr1	3930001	3980000	3955010	613	433	9.82	9.5985	0.0114	0.0252			Chr1	3040001	3090000	3069474	325	241	8.2144	6.9358	0.0844	0.1593
Chr1	3185001	3235000	3206961	578	233	13.9158	12.4101	0.0572	0.0439			Chr1	3935001	3985000	3958991	618	448	10.5752	9.6861	0.0439	0.091			Chr1	3045001	3095000	3072823	345	258	8.2512	7.1394	0.0722	0.137
Chr1	3190001	3240000	3210706	485	233	13.9158	12.4101	0.0572	0.0439			Chr1	3940001	3990000	3964866	628	498	11.9448	11.425	0.0222	0.0485			Chr1	3050001	3100000	3073153	350	263	8.3665	7.217	0.0738	0.139
Chr1	3195001	3245000	3212510	442	233	13.9158	12.4101	0.0572	0.0439			Chr1	3945001	3995000	3969904	594	473	10.9972	10.3773	0.029	0.0584			Chr1	3055001	3105000	3074733	356	272	8.8602	7.8336	0.0615	0.1204
Chr1	3200001	3250000	3216262	353	172	10.4259	9.1616	0.0645	0.0419			Chr1	3950001	4000000	3974322	560	445	11.3573	10.6824	0.0306	0.0649			Chr1	3060001	3110000	3081919	277	213	6.6471	6.0004	0.0511	0.1096
Chr1	3205001	3255000	3218647	305	138	7.2843	6.0674	0.0911	0.0449			Chr1	3955001	4005000	3977969	594	449	11.3477	10.8318	0.0233	0.0506			Chr1	3065001	3115000	3090831	220	193	5.847	5.6251	0.0193	0.0534
Chr1	3210001	3260000	3219401	282	121	5.6632	4.568	0.107	0.0417			Chr1	3960001	4010000	3983064	635	463	11.8679	11.3758	0.0212	0.0479			Chr1	3070001	3120000	3094377	254	226	6.7907	6.5645	0.0169	0.0508
Chr1	3215001	3265000	3222345	198	109	5.2563	4.2039	0.1112	0.0426			Chr1	3965001	4015000	3990888	602	402	10.558	10.4539	0.005	0.013			Chr1	3075001	3125000	3097120	281	235	6.8257	6.6217	0.0152	0.0457
Chr1	3220001	3270000	3230536	151	63	3.9692	3.1752	0.1111	0.0662			Chr1	4015001	4065000	4038720	544	456	10.4807	10.1741	0.0148	0.0419			Chr1	3135001	3185000	3150226	391	294	5.0143	4.8306	0.0187	0.0945
Chr1	3225001	3275000	3241521	95	57	3.7116	2.9818	0.109	0.073			Chr1	4020001	4070000	4050790	539	444	12.2855	10.4377	0.0813	0.1914			Chr1	3140001	3190000	3163659	387	198	3.799	3.5994	0.027	0.1425
Chr1	3230001	3280000	3272763	52	25	0.8402	0.5579	0.2019	0.0816			Chr1	4025001	4075000	4058034	476	379	10.5503	8.281	0.1205	0.2621			Chr1	3145001	3195000	3175008	253	91	2.3076	2.0404	0.0614	0.3569
Chr1	3235001	3285000	3275324	70	40	1.1309	0.7305	0.2151	0.0771			Chr1	4030001	4080000	4058102	475	379	10.5503	8.281	0.1205	0.2621			Chr1	3150001	3200000	3187640	319	161	6.561	5.831	0.0589	0.2379
Chr1	3240001	3290000	3276495	78	47	1.2849	0.7548	0.2599	0.0819			Chr1	4035001	4085000	4058102	475	379	10.5503	8.281	0.1205	0.2621			Chr1	3155001	3205000	3190738	351	193	8.9278	8.0407	0.0523	0.2103
Chr1	3245001	3295000	3279112	94	50	1.3267	0.7627	0.27	0.0865			Chr1	4040001	4090000	4061850	401	332	9.1861	6.9696	0.1372	0.2771			Chr1	3160001	3210000	3191801	372	211	9.9952	9.1418	0.0446	0.1913
Chr1	3250001	3300000	3286386	150	65	2.6932	1.4135	0.3116	0.1356			Chr1	4045001	4095000	4062737	385	316	9.0512	6.7588	0.145	0.2916			Chr1	3165001	3215000	3193474	407	236	11.1801	10.1988	0.0459	0.1984
Chr1	3255001	3305000	3291356	215	82	5.0337	2.5628	0.3253	0.1402			Chr1	4050001	4100000	4063346	370	308	8.8363	6.5021	0.1522	0.2999			Chr1	3225001	3275000	3235886	198	136	4.6222	4.4229	0.022	0.0772
Chr1	3260001	3310000	3294755	270	92	5.55	2.6789	0.3489	0.1299			Chr1	4055001	4105000	4064443	337	281	8.4337	6.2377	0.1497	0.2978			Chr1	3230001	3280000	3249796	78	27	0.789	0.3426	0.3945	0.7216
Chr1	3265001	3315000	3299271	363	113	7.1473	3.5085	0.3415	0.1346			Chr1	4060001	4110000	4065779	274	228	7.6735	5.5893	0.1571	0.3017			Chr1	3235001	3285000	3250994	73	22	0.763	0.3147	0.416	0.7222
Chr1	3270001	3320000	3304151	422	122	7.9398	3.7919	0.3536	0.1334			Chr1	4065001	4115000	4068278	163	140	4.8743	3.3747	0.1818	0.3324			Chr1	3240001	3290000	3253215	66	23	0.763	0.3147	0.416	0.7222
Chr1	3275001	3325000	3308396	506	159	12.4744	7.8886	0.2252	0.1019			Chr1	4070001	4120000	4072204	34	24	0.4229	0.3292	0.1246	0.2104			Chr1	3245001	3295000	3256533	50	23	0.763	0.3147	0.416	0.7222
Chr1	3280001	3330000	3310866	523	149	12.4396	8.0995	0.2113	0.0989			Chr1	4110001	4160000	4150522	25	20	0.2211	0.2001	0.0498	0.0694			Chr1	3250001	3300000	3277823	75	51	1.777	1.1398	0.2184	0.4104
Chr1	3285001	3335000	3315543	616	146	12.6236	8.1773	0.2138	0.1016			Chr1	4115001	4165000	4152181	24	19	0.2211	0.2001	0.0498	0.0689			Chr1	3255001	3305000	3290988	97	77	2.3533	1.8629	0.1163	0.2285
Chr1	3290001	3340000	3318704	699	196	16.2076	10.0098	0.2364	0.1178			Chr1	4120001	4170000	4153913	27	22	0.2501	0.2001	0.1111	0.149			Chr1	3260001	3310000	3297874	97	74	2.359	1.9444	0.0963	0.1844
Chr1	3295001	3345000	3321215	744	227	18.4138	12.0085	0.2105	0.1134			Chr1	4125001	4175000	4161038	41	36	0.4034	0.3344	0.0935	0.1617			Chr1	3265001	3315000	3303521	152	122	4.015	3.5525	0.0611	0.1417
Chr1	3300001	3350000	3324049	717	222	17.3339	11.6114	0.1977	0.1053			Chr1	4130001	4180000	4162878	43	39	0.4034	0.3344	0.0935	0.1627			Chr1	3270001	3320000	3310300	238	160	4.6642	4.4254	0.0263	0.062
Chr1	3305001	3355000	3329461	746	221	16.2728	11.3911	0.1765	0.0999			Chr1	4135001	4185000	4162878	43	39	0.4034	0.3344	0.0935	0.1627			Chr1	3275001	3325000	3313572	317	231	7.6711	6.4118	0.0894	0.211
Chr1	3310001	3360000	3333984	773	230	16.6494	11.709	0.1742	0.1043			Chr1	4140001	4190000	4162878	43	39	0.4034	0.3344	0.0935	0.1627			Chr1	3280001	3330000	3314139	331	237	7.692	6.4528	0.0876	0.2038
Chr1	3315001	3365000	3339480	754	234	15.8746	11.358	0.1659	0.1019			Chr1	4145001	4195000	4162878	43	39	0.4034	0.3344	0.0935	0.1627			Chr1	3285001	3335000	3316351	378	268	8.3933	7.2253	0.0748	0.1866
Chr1	3320001	3370000	3344204	736	236	15.6287	11.4807	0.153	0.0979			Chr1	4150001	4200000	4165838	36	32	0.4034	0.3344	0.0935	0.1599			Chr1	3290001	3340000	3321303	492	370	12.7168	10.4973	0.0956	0.2744
Chr1	3325001	3375000	3350368	725	220	12.7434	8.5776	0.1954	0.1332			Chr1	4155001	4205000	4168702	36	33	0.4976	0.4202	0.0843	0.2173			Chr1	3295001	3345000	3324889	595	470	16.4845	13.2763	0.1078	0.3275
Chr1	3330001	3380000	3354357	770	237	14.9168	9.2283	0.2356	0.156			Chr1	4160001	4210000	4176506	22	22	0.2946	0.2648	0.0533	0.3272			Chr1	3300001	3350000	3326874	566	449	15.8439	12.6288	0.1129	0.3542
Chr1	3335001	3385000	3358906	681	225	14.4422	8.978	0.2333	0.1568			Chr1	4165001	4215000	4176506	22	22	0.2946	0.2648	0.0533	0.3272			Chr1	3305001	3355000	3330729	582	462	15.8224	12.524	0.1164	0.3738
Chr1	3340001	3390000	3362960	608	168	10.7041	7.1211	0.201	0.1448			Chr1	4170001	4220000	4177885	19	19	0.2656	0.2648	0.0015	0.0136			Chr1	3310001	3360000	3333683	624	499	16.311	13.0358	0.1116	0.3632
Chr1	3345001	3395000	3365653	555	134	8.4561	5.1146	0.2462	0.1605			Chr1	4205001	4255000	4249691	203	176	4.413	4.2737	0.016	0.0838			Chr1	3315001	3365000	3339768	674	529	15.6815	12.4688	0.1141	0.3659
Chr1	3350001	3400000	3367633	543	124	8.1695	4.8609	0.2539	0.165			Chr1	4210001	4260000	4251942	295	253	5.7107	5.5893	0.0107	0.0371			Chr1	3320001	3370000	3345043	624	520	15.5567	12.1727	0.122	0.3874
Chr1	3355001	3405000	3373250	486	108	6.8902	3.9318	0.2734	0.1708			Chr1	4215001	4265000	4251942	295	253	5.7107	5.5893	0.0107	0.0371			Chr1	3325001	3375000	3351063	610	508	14.8979	12.4729	0.0886	0.3463
Chr1	3360001	3410000	3377202	415	89	5.9972	3.4978	0.2632	0.174			Chr1	4220001	4270000	4252150	299	253	5.7107	5.5893	0.0107	0.0371			Chr1	3330001	3380000	3351629	596	502	14.877	12.4319	0.0895	0.3549
Chr1	3365001	3415000	3381151	350	64	5.1747	3.0193	0.2631	0.1732			Chr1	4225001	4275000	4252357	302	253	5.7107	5.5893	0.0107	0.0371			Chr1	3335001	3385000	3353315	549	471	14.1757	11.6594	0.0974	0.375
Chr1	3370001	3420000	3384963	298	48	4.2044	2.1561	0.322	0.2182			Chr1	4230001	4280000	4253320	308	252	5.7107	5.5893	0.0107	0.0367			Chr1	3340001	3390000	3357559	434	368	9.8523	8.3874	0.0803	0.3
Chr1	3375001	3425000	3399466	300	20	2.4458	0.9359	0.4465	0.2573			Chr1	4235001	4285000	4260179	395	329	8.8718	8.572	0.0172	0.0617			Chr1	3345001	3395000	3362394	331	268	6.0845	5.6084	0.0407	0.1501
Chr1	3385001	3435000	3418131	318	15	0.9704	0.435	0.381	0.2279			Chr1	4240001	4290000	4263602	424	354	9.3922	8.7619	0.0347	0.1056			Chr1	3350001	3400000	3362691	324	261	5.7112	5.4308	0.0252	0.0947
Chr1	3390001	3440000	3420863	316	17	0.9704	0.435	0.381	0.2264			Chr1	4245001	4295000	4266581	449	372	9.7428	8.9686	0.0414	0.1184			Chr1	3355001	3405000	3365460	276	219	4.8692	4.6861	0.0192	0.077
Chr1	3395001	3445000	3423811	343	17	0.9704	0.435	0.381	0.2264			Chr1	4250001	4300000	4274441	514	385	9.5894	8.7912	0.0434	0.1144			Chr1	3360001	3410000	3367088	221	176	4.255	4.0386	0.0261	0.1076
Chr1	3400001	3450000	3427843	373	17	0.9704	0.435	0.381	0.2264			Chr1	4255001	4305000	4286881	508	368	9.8627	9.3005	0.0293	0.0752			Chr1	3365001	3415000	3371889	117	99	3.2811	3.0279	0.0401	0.1994
Chr1	3405001	3455000	3431311	347	17	0.9704	0.435	0.381	0.2264			Chr1	4260001	4310000	4296083	507	356	11.1195	10.2403	0.0412	0.1138			Chr1	3370001	3420000	3378016	79	68	2.4407	2.3556	0.0177	0.191
Chr1	3410001	3460000	3432831	346	18	0.9738	0.435	0.3825	0.222			Chr1	4265001	4315000	4297985	582	429	13.4792	12.5428	0.036	0.0979			Chr1	3375001	3425000	3410410	12	7	0.0925	0.069	0.1452	0.3788
Chr1	3415001	3465000	3434062	345	18	0.9738	0.435	0.3825	0.222			Chr1	4270001	4320000	4298464	586	436	13.6143	12.6415	0.0371	0.1005			Chr1	3380001	3430000	3410410	12	7	0.0925	0.069	0.1452	0.3788
Chr1	3420001	3470000	3438905	387	39	2.8699	1.9001	0.2033	0.1398			Chr1	4275001	4325000	4301884	675	525	17.5839	16.1744	0.0418	0.1134			Chr1	3385001	3435000	3414539	15	10	0.2772	0.2461	0.0594	0.2006
Chr1	3425001	3475000	3448369	359	40	2.8699	1.9001	0.2033	0.1396			Chr1	4280001	4330000	4305588	770	617	21.4616	18.7754	0.0668	0.1718			Chr1	3390001	3440000	3414539	15	10	0.2772	0.2461	0.0594	0.2006
Chr1	3430001	3480000	3454306	332	46	4.159	1.9666	0.3579	0.2126			Chr1	4285001	4335000	4309765	717	561	19.0416	16.38	0.0751	0.1844			Chr1	3395001	3445000	3414539	15	10	0.2772	0.2461	0.0594	0.2006
Chr1	3435001	3485000	3463219	314	43	5.8817	1.6737	0.557	0.316			Chr1	4290001	4340000	4311854	695	538	18.8127	16.3605	0.0697	0.1838			Chr1	3400001	3450000	3414539	15	10	0.2772	0.2461	0.0594	0.2006
Chr1	3440001	3490000	3470279	395	42	5.9102	1.679	0.5575	0.3167			Chr1	4295001	4345000	4314668	699	543	18.9187	16.5571	0.0666	0.1816			Chr1	3405001	3455000	3423602	11	10	0.2772	0.2461	0.0594	0.2006
Chr1	3445001	3495000	3476030	431	43	5.9745	1.727	0.5515	0.3174			Chr1	4300001	4350000	4318394	603	494	17.7719	15.5166	0.0678	0.1847			Chr1	3410001	3460000	3423602	11	10	0.2772	0.2461	0.0594	0.2006
Chr1	3450001	3500000	3482586	460	44	5.9745	1.727	0.5515	0.3175			Chr1	4305001	4355000	4323691	499	402	15.1189	12.7095	0.0866	0.2105			Chr1	3415001	3465000	3424803	10	9	0.2245	0.2157	0.0201	0.0756
Chr1	3455001	3505000	3485372	499	44	5.9745	1.727	0.5515	0.3175			Chr1	4310001	4360000	4329419	440	362	13.1941	11.0711	0.0875	0.2105			Chr1	3420001	3470000	3466095	41	35	1.2596	1.037	0.0969	0.2315
Chr1	3460001	3510000	3488174	547	68	7.6263	3.3404	0.3908	0.2391			Chr1	4315001	4365000	4337399	427	345	13.2858	11.4371	0.0748	0.1882			Chr1	3425001	3475000	3466189	42	36	1.2596	1.037	0.0969	0.2307
Chr1	3465001	3515000	3491390	611	68	7.6263	3.3404	0.3908	0.2391			Chr1	4320001	4370000	4341139	471	385	14.7496	13.1127	0.0587	0.1568			Chr1	3430001	3480000	3468789	55	48	1.309	1.0487	0.1104	0.2445
Chr1	3470001	3520000	3495187	601	57	7.1733	2.4669	0.4882	0.2774			Chr1	4325001	4375000	4347852	416	325	12.0766	10.9746	0.0478	0.1323			Chr1	3435001	3485000	3471529	55	46	1.1242	0.8717	0.1266	0.261
Chr1	3475001	3525000	3498122	552	57	7.5484	2.5364	0.497	0.281			Chr1	4370001	4420000	4395499	488	323	9.6435	9.2513	0.0208	0.0568			Chr1	3440001	3490000	3471529	55	46	1.1242	0.8717	0.1266	0.261
Chr1	3480001	3530000	3501703	578	57	7.6491	2.9454	0.444	0.2499			Chr1	4375001	4425000	4401212	527	364	9.3561	9.0125	0.0187	0.0451			Chr1	3445001	3495000	3474116	62	51	1.1757	0.8877	0.1396	0.2841
Chr1	3485001	3535000	3505900	573	76	8.1114	3.8702	0.354	0.132			Chr1	4380001	4430000	4407434	616	436	10.0242	9.0766	0.0496	0.0942			Chr1	3450001	3500000	3474116	62	51	1.1757	0.8877	0.1396	0.2841
Chr1	3490001	3540000	3513539	553	84	9.1353	4.4057	0.3493	0.1268			Chr1	4385001	4435000	4414103	668	497	10.0989	9.0934	0.0524	0.0812			Chr1	3455001	3505000	3474441	61	51	1.1757	0.8877	0.1396	0.2841
Chr1	3495001	3545000	3519566	542	83	9.0709	4.3577	0.351	0.1265			Chr1	4390001	4440000	4419642	662	520	10.4305	8.9343	0.0773	0.1078			Chr1	3460001	3510000	3474441	61	51	1.1757	0.8877	0.1396	0.2841
Chr1	3500001	3550000	3524463	491	82	9.0709	4.3577	0.351	0.1265			Chr1	4395001	4445000	4420452	646	506	9.8174	8.3411	0.0813	0.1078			Chr1	3465001	3515000	3474441	61	51	1.1757	0.8877	0.1396	0.2841
Chr1	3505001	3555000	3529464	492	104	11.1058	6.3877	0.2697	0.1038			Chr1	4400001	4450000	4421834	627	488	9.2662	7.5236	0.1038	0.1233			Chr1	3470001	3520000	3487103	28	23	0.1879	0.1452	0.1282	0.2234
Chr1	3510001	3560000	3535893	503	84	10.0542	5.2296	0.3157	0.1106			Chr1	4405001	4455000	4429263	581	464	9.5196	7.9555	0.0895	0.121			Chr1	3475001	3525000	3487734	27	22	0.1879	0.1452	0.1282	0.2275
Chr1	3515001	3565000	3541313	464	84	10.0542	5.2296	0.3157	0.1106			Chr1	4410001	4460000	4434755	624	508	10.7609	8.686	0.1067	0.1518			Chr1	3480001	3530000	3497526	14	10	0.1385	0.1335	0.0186	0.0573
Chr1	3520001	3570000	3546813	490	76	8.8088	4.7877	0.2957	0.0983			Chr1	4415001	4465000	4438247	672	548	11.6322	9.5455	0.0985	0.1456			Chr1	3515001	3565000	3541806	234	184	4.8508	4.8321	0.0019	0.0056
Chr1	3525001	3575000	3549976	537	91	10.0833	5.7934	0.2702	0.0957			Chr1	4420001	4470000	4441033	638	535	11.5034	9.6645	0.0869	0.1387			Chr1	3520001	3570000	3544546	253	184	4.8077	4.7526	0.0058	0.0164
Chr1	3530001	3580000	3554815	533	96	9.7819	6.0249	0.2377	0.0855			Chr1	4425001	4475000	4446564	627	465	10.4942	8.5085	0.1045	0.1665			Chr1	3525001	3575000	3548329	292	217	5.9298	5.9014	0.0024	0.0067
Chr1	3535001	3585000	3559745	549	78	8.7827	6.1956	0.1727	0.0778			Chr1	4430001	4480000	4451477	517	366	9.2903	7.7002	0.0936	0.1693			Chr1	3530001	3580000	3551046	322	237	6.3311	6.2697	0.0049	0.0136
Chr1	3540001	3590000	3565810	526	81	8.7559	5.9507	0.1907	0.086			Chr1	4435001	4485000	4460467	461	312	9.7853	7.5635	0.1281	0.2844			Chr1	3535001	3585000	3566495	245	159	4.3505	4.2541	0.0112	0.0322
Chr1	3545001	3595000	3571194	517	101	10.3896	6.9666	0.1972	0.0802			Chr1	4440001	4490000	4467391	440	305	9.4754	7.9172	0.0896	0.2556			Chr1	3540001	3590000	3570777	274	184	5.3041	5.058	0.0238	0.0709
Chr1	3550001	3600000	3573513	516	105	10.8973	7.1466	0.2079	0.0826			Chr1	4445001	4495000	4470281	490	353	10.7515	9.0871	0.0839	0.2324			Chr1	3545001	3595000	3573234	307	212	6.2118	5.832	0.0315	0.0949
Chr1	3555001	3605000	3578082	508	93	10.0908	5.5255	0.2923	0.1046			Chr1	4450001	4500000	4475266	578	432	11.1541	9.7748	0.0659	0.1905			Chr1	3550001	3600000	3574927	330	227	6.6909	6.2813	0.0316	0.0949
Chr1	3560001	3610000	3584860	508	95	9.9295	5.3949	0.2959	0.1064			Chr1	4455001	4505000	4479063	531	386	9.3505	8.3078	0.059	0.1822			Chr1	3555001	3605000	3584278	376	231	6.1234	5.5782	0.0466	0.1364
Chr1	3565001	3615000	3589283	531	117	11.0284	5.8701	0.3053	0.1046			Chr1	4460001	4510000	4486086	497	321	7.9467	7.2463	0.0461	0.1362			Chr1	3560001	3610000	3590154	378	240	6.6309	6.0669	0.0444	0.138
Chr1	3570001	3620000	3595508	529	140	12.6748	6.5496	0.3186	0.1134			Chr1	4465001	4515000	4491704	475	293	7.2782	6.5477	0.0528	0.1523			Chr1	3565001	3615000	3594401	449	290	7.2939	6.9309	0.0255	0.0792
Chr1	3575001	3625000	3601461	545	135	11.7445	5.9456	0.3278	0.1133			Chr1	4470001	4520000	4492877	454	279	6.8161	6.161	0.0505	0.148			Chr1	3570001	3620000	3600929	558	403	9.2074	9.0243	0.01	0.0292
Chr1	3580001	3630000	3606958	573	160	12.7586	6.607	0.3177	0.1138			Chr1	4475001	4525000	4497191	405	279	6.8161	6.161	0.0505	0.148			Chr1	3575001	3625000	3605423	589	415	8.8493	8.4842	0.0211	0.0557
Chr1	3585001	3635000	3612629	584	168	12.6628	7.0106	0.2873	0.1095			Chr1	4480001	4530000	4502416	469	338	8.9714	7.7271	0.0745	0.1469			Chr1	3580001	3630000	3610709	685	483	10.5068	9.8537	0.0321	0.083
Chr1	3590001	3640000	3617626	594	182	13.0273	7.5984	0.2632	0.1051			Chr1	4485001	4535000	4507658	453	330	7.1193	6.4887	0.0463	0.0903			Chr1	3585001	3635000	3614965	714	499	11.1035	10.2875	0.0381	0.0934
Chr1	3595001	3645000	3622439	609	192	13.8395	8.4509	0.2417	0.1126			Chr1	4490001	4540000	4517192	539	412	8.8978	7.1697	0.1076	0.1385			Chr1	3590001	3640000	3618695	749	535	12.0345	11.1152	0.0397	0.0948
Chr1	3600001	3650000	3626853	682	232	15.6199	9.7517	0.2313	0.1074			Chr1	4495001	4545000	4520427	503	369	7.7602	6.0438	0.1243	0.1486			Chr1	3595001	3645000	3622192	797	584	13.4931	12.7661	0.0277	0.0689
Chr1	3605001	3655000	3631127	717	255	16.2589	10.5198	0.2143	0.1073			Chr1	4500001	4550000	4527052	425	287	7.0777	5.2877	0.1448	0.165			Chr1	3600001	3650000	3625399	860	646	14.7981	13.861	0.0327	0.0853
Chr1	3610001	3660000	3634864	684	268	17.1731	10.627	0.2355	0.1161			Chr1	4505001	4555000	4528964	413	276	6.8537	4.984	0.1579	0.1674			Chr1	3605001	3655000	3630069	833	664	15.5982	14.528	0.0355	0.0858
Chr1	3615001	3665000	3636927	631	246	16.0741	10.1518	0.2258	0.1191			Chr1	4510001	4560000	4531924	360	263	6.4202	4.6866	0.1561	0.1617			Chr1	3610001	3660000	3632825	838	688	16.0234	14.8534	0.0379	0.0867
Chr1	3620001	3670000	3644043	682	278	17.3977	12.7091	0.1557	0.0916			Chr1	4515001	4565000	4535269	320	254	6.2301	4.552	0.1556	0.1605			Chr1	3615001	3665000	3634805	763	635	15.1889	13.8448	0.0463	0.1048
Chr1	3625001	3675000	3649353	680	299	18.0979	12.8826	0.1683	0.0972			Chr1	4520001	4570000	4537897	347	280	6.7425	4.799	0.1684	0.1612			Chr1	3620001	3670000	3642499	733	610	16.3907	14.0676	0.0763	0.1701
Chr1	3630001	3680000	3654636	667	296	18.5414	12.1871	0.2068	0.1173			Chr1	4525001	4575000	4538615	331	280	6.7425	4.799	0.1684	0.1612			Chr1	3625001	3675000	3648048	756	647	18.0026	15.4557	0.0761	0.1746
Chr1	3635001	3685000	3659485	652	296	17.8191	10.8411	0.2435	0.132			Chr1	4530001	4580000	4542557	265	226	4.691	3.278	0.1773	0.1654			Chr1	3630001	3680000	3654804	705	629	18.3235	15.6671	0.0782	0.1707
Chr1	3640001	3690000	3664746	663	278	16.6794	10.1021	0.2456	0.1348			Chr1	4535001	4585000	4550440	259	197	4.729	3.0452	0.2166	0.1832			Chr1	3635001	3685000	3659154	667	604	18.1418	15.0819	0.0921	0.1879
Chr1	3645001	3695000	3670630	689	258	15.1277	8.701	0.2697	0.1446			Chr1	4540001	4590000	4569320	147	84	2.789	1.3946	0.3333	0.2228			Chr1	3640001	3690000	3663320	630	553	16.9194	14.0362	0.0931	0.1866
Chr1	3650001	3700000	3677028	668	254	15.921	10.3391	0.2126	0.1364			Chr1	4545001	4595000	4575010	148	93	3.1509	1.4547	0.3683	0.2341			Chr1	3645001	3695000	3667959	585	499	15.3475	12.4561	0.104	0.197
Chr1	3655001	3705000	3682731	664	238	15.2576	9.8543	0.2152	0.1353			Chr1	4550001	4600000	4583268	161	119	3.4599	1.6863	0.3446	0.2022			Chr1	3650001	3700000	3674241	562	482	16.0173	13.2393	0.095	0.1729
Chr1	3660001	3710000	3686536	697	233	14.5746	9.586	0.2065	0.1242			Chr1	4555001	4605000	4588226	187	145	3.9262	2.0808	0.3072	0.1993			Chr1	3655001	3705000	3679702	558	460	14.9937	12.5804	0.0875	0.1613
Chr1	3665001	3715000	3689057	765	246	15.974	10.3231	0.2149	0.1179			Chr1	4560001	4610000	4588953	195	145	3.9262	2.0808	0.3072	0.1993			Chr1	3660001	3710000	3683167	533	431	14.5809	12.3264	0.0838	0.1639
Chr1	3670001	3720000	3695938	741	229	14.8023	8.3242	0.2801	0.1381			Chr1	4565001	4615000	4591936	212	142	3.9134	2.0545	0.3115	0.202			Chr1	3665001	3715000	3684904	564	451	15.055	12.8268	0.0799	0.155
Chr1	3675001	3725000	3701275	760	210	14.3423	8.5408	0.2535	0.1311			Chr1	4570001	4620000	4597443	206	121	3.4013	1.8111	0.3051	0.2096			Chr1	3670001	3720000	3693698	557	437	14.2511	12.5802	0.0623	0.1165
Chr1	3680001	3730000	3704877	739	200	13.2434	8.6967	0.2072	0.1102			Chr1	4575001	4625000	4600857	239	134	3.6846	2.1313	0.2671	0.2024			Chr1	3675001	3725000	3700590	523	384	12.6093	11.2465	0.0571	0.1017
Chr1	3685001	3735000	3709332	758	212	12.6781	8.6075	0.1912	0.0965			Chr1	4580001	4630000	4602248	239	136	3.9894	2.4533	0.2384	0.1979			Chr1	3680001	3730000	3707514	514	378	12.32	11.3342	0.0417	0.0751
Chr1	3690001	3740000	3713601	736	247	13.3081	8.6387	0.2128	0.0993			Chr1	4585001	4635000	4612889	272	180	5.4552	3.5634	0.2098	0.1641			Chr1	3685001	3735000	3713404	566	426	12.9929	12.5334	0.018	0.0353
Chr1	3695001	3745000	3719030	711	275	14.1107	8.7752	0.2331	0.1059			Chr1	4590001	4640000	4618703	295	201	4.8547	3.5308	0.1579	0.1397			Chr1	3690001	3740000	3718998	631	510	14.9354	14.3549	0.0198	0.04
Chr1	3700001	3750000	3723884	696	250	11.9717	6.382	0.3046	0.1206			Chr1	4595001	4645000	4622819	314	193	4.7202	3.6394	0.1293	0.123			Chr1	3695001	3745000	3724115	712	598	17.0065	15.3859	0.05	0.0996
Chr1	3705001	3755000	3728004	662	256	11.2517	5.7227	0.3257	0.1245			Chr1	4600001	4650000	4626568	294	160	4.1244	3.1474	0.1343	0.1345			Chr1	3700001	3750000	3728614	708	584	15.9778	14.5359	0.0473	0.0932
Chr1	3710001	3760000	3733066	657	273	12.2736	6.0539	0.3394	0.1379			Chr1	4605001	4655000	4630335	265	135	3.9676	2.9337	0.1498	0.1384			Chr1	3705001	3755000	3734458	770	657	18.2996	16.7355	0.0446	0.0858
Chr1	3715001	3765000	3737497	632	286	12.1156	5.6759	0.362	0.1518			Chr1	4610001	4660000	4635303	303	166	5.0407	3.7648	0.1449	0.1514			Chr1	3710001	3760000	3737848	840	726	19.7372	18.1175	0.0428	0.0784
Chr1	3720001	3770000	3743506	598	293	11.8456	4.5508	0.4449	0.1692			Chr1	4615001	4665000	4639564	312	192	6.1308	5.1606	0.0859	0.1047			Chr1	3715001	3765000	3740837	882	774	20.9206	18.9994	0.0481	0.0899
Chr1	3725001	3775000	3749961	569	318	12.5201	4.0987	0.5067	0.1765			Chr1	4620001	4670000	4641227	291	187	6.1305	5.1571	0.0862	0.1049			Chr1	3720001	3770000	3746953	913	817	20.3373	18.3243	0.0521	0.0962
Chr1	3730001	3780000	3754231	582	325	12.4191	3.7119	0.5398	0.1796			Chr1	4625001	4675000	4643665	258	174	5.8472	4.8369	0.0946	0.1099			Chr1	3725001	3775000	3751253	958	885	21.2069	18.9557	0.0561	0.104
Chr1	3735001	3785000	3760144	568	306	12.8276	4.2538	0.5019	0.1845			Chr1	4630001	4680000	4644176	251	167	5.4386	4.4697	0.0978	0.1129			Chr1	3730001	3780000	3754716	962	888	19.9932	17.6964	0.0609	0.1146
Chr1	3740001	3790000	3764955	573	281	13.6269	4.8589	0.4743	0.1967			Chr1	4635001	4685000	4649546	184	113	3.5222	3.0966	0.0643	0.1042			Chr1	3735001	3785000	3758165	911	842	18.6827	16.4385	0.0639	0.1172
Chr1	3745001	3795000	3770284	562	260	13.3352	5.2582	0.4344	0.1769			Chr1	4640001	4690000	4665853	209	135	5.2428	4.8688	0.037	0.0587			Chr1	3740001	3790000	3762281	858	784	17.8222	15.8577	0.0583	0.1069
Chr1	3750001	3800000	3775611	558	256	13.4547	4.6102	0.4896	0.1807			Chr1	4645001	4695000	4675273	222	166	6.4101	6.0686	0.0274	0.0439			Chr1	3745001	3795000	3766192	761	688	15.733	14.7301	0.0329	0.0625
Chr1	3755001	3805000	3779828	575	248	14.11	5.5443	0.4358	0.1721			Chr1	4650001	4700000	4679194	234	175	6.6174	6.1849	0.0338	0.0547			Chr1	3750001	3800000	3768758	728	666	14.9156	13.6706	0.0436	0.0812
Chr1	3760001	3810000	3784234	545	219	12.4875	5.0559	0.4236	0.1678			Chr1	4655001	4705000	4683371	268	186	6.505	6.2646	0.0188	0.0329			Chr1	3755001	3805000	3773591	642	585	12.738	11.5856	0.0474	0.0959
Chr1	3765001	3815000	3788251	541	193	11.246	4.6968	0.4108	0.1671			Chr1	4660001	4710000	4690107	243	173	6.2604	6.2172	0.0035	0.0061			Chr1	3760001	3810000	3777108	558	506	10.7149	9.5324	0.0584	0.1243
Chr1	3770001	3820000	3792970	529	146	9.5202	4.4343	0.3645	0.1565			Chr1	4665001	4715000	4699208	288	217	7.8646	6.9922	0.0587	0.1027			Chr1	3765001	3815000	3779497	487	437	9.0575	8.1501	0.0527	0.1111
Chr1	3775001	3825000	3798192	516	126	9.126	5.1157	0.2816	0.1432			Chr1	4670001	4720000	4702613	355	264	9.2019	8.06	0.0661	0.1202			Chr1	3770001	3820000	3786756	398	316	7.2854	6.7176	0.0406	0.0939
Chr1	3780001	3830000	3804692	541	100	7.9138	4.7778	0.2471	0.1332			Chr1	4675001	4725000	4704906	402	271	9.3727	8.1815	0.0679	0.1231			Chr1	3775001	3825000	3796874	350	260	7.3036	6.928	0.0264	0.0758
Chr1	3785001	3835000	3808878	505	86	6.7324	4.0298	0.2511	0.1327			Chr1	4680001	4730000	4707328	449	302	10.4626	9.2212	0.0631	0.1213			Chr1	3780001	3830000	3805756	333	211	6.7965	6.4978	0.0225	0.0666
Chr1	3790001	3840000	3812072	453	68	5.0528	3.2489	0.2173	0.1069			Chr1	4685001	4735000	4709173	478	328	11.1803	10.1007	0.0507	0.101			Chr1	3785001	3835000	3809076	293	182	6.183	5.7983	0.0321	0.1036
Chr1	3795001	3845000	3819999	486	70	4.1011	2.6614	0.2129	0.1257			Chr1	4690001	4740000	4713294	408	270	8.9073	7.9559	0.0564	0.1276			Chr1	3790001	3840000	3813704	243	139	4.3702	3.9135	0.0551	0.1937
Chr1	3800001	3850000	3828376	548	102	4.2433	3.6792	0.0712	0.0669			Chr1	4695001	4745000	4720805	432	303	9.6669	8.7623	0.0491	0.1203			Chr1	3795001	3845000	3821315	281	163	4.7812	4.1278	0.0733	0.219
Chr1	3805001	3855000	3834888	589	112	4.0183	3.4465	0.0766	0.0869			Chr1	4700001	4750000	4726417	488	371	11.7391	10.8689	0.0385	0.1052			Chr1	3800001	3850000	3828860	325	195	5.5161	4.8504	0.0642	0.2023
Chr1	3810001	3860000	3839658	655	158	6.6805	5.8563	0.0657	0.0685			Chr1	4705001	4755000	4730449	488	374	11.9091	11.0054	0.0394	0.1098			Chr1	3805001	3855000	3835197	339	191	5.1856	4.5048	0.0703	0.2154
Chr1	3815001	3865000	3843694	680	174	7.2948	6.3823	0.0667	0.0708			Chr1	4710001	4760000	4733556	507	382	12.0616	11.1092	0.0411	0.1151			Chr1	3810001	3860000	3842107	454	251	6.8893	6.3112	0.0438	0.135
Chr1	3820001	3870000	3847577	695	201	9.7108	8.0046	0.0963	0.1021			Chr1	4715001	4765000	4737690	440	317	9.3919	8.9403	0.0246	0.0743			Chr1	3815001	3865000	3844457	501	291	8.1542	7.4534	0.0449	0.1509
Chr1	3825001	3875000	3851750	721	206	9.799	7.4274	0.1377	0.1256			Chr1	4720001	4770000	4742319	387	282	8.3836	8.2058	0.0107	0.0334			Chr1	3820001	3870000	3850272	563	360	10.2419	9.5441	0.0353	0.137
Chr1	3830001	3880000	3856444	690	202	9.6649	7.3234	0.1378	0.1246			Chr1	4735001	4785000	4753849	301	241	6.9649	6.7149	0.0183	0.05			Chr1	3825001	3875000	3855256	571	375	10.0236	9.5317	0.0252	0.0989
Chr1	3835001	3885000	3857441	664	202	9.6649	7.3234	0.1378	0.1246			Chr1	4740001	4790000	4756172	318	249	7.5825	7.1226	0.0313	0.0837			Chr1	3830001	3880000	3858380	522	357	9.6539	9.1844	0.0249	0.0994
Chr1	3840001	3890000	3857610	658	202	9.6649	7.3234	0.1378	0.1246			Chr1	4745001	4795000	4766677	307	206	5.9362	5.5157	0.0367	0.0996			Chr1	3835001	3885000	3858432	521	357	9.6539	9.1844	0.0249	0.0994
Chr1	3845001	3895000	3860459	578	183	9.2116	6.9078	0.1429	0.1288			Chr1	4750001	4800000	4778621	285	156	4.4494	3.7821	0.0811	0.1452			Chr1	3840001	3890000	3858432	521	357	9.6539	9.1844	0.0249	0.0994
Chr1	3850001	3900000	3863940	462	140	8.0074	5.8123	0.1588	0.1399			Chr1	4755001	4805000	4785562	286	151	4.3599	3.6225	0.0924	0.1666			Chr1	3845001	3895000	3860320	463	318	8.4666	8.2218	0.0147	0.0605
Chr1	3855001	3905000	3870089	396	115	7.0933	5.078	0.1656	0.1404			Chr1	4760001	4810000	4790078	246	125	3.379	2.7349	0.1054	0.1731			Chr1	3850001	3900000	3862592	393	262	7.124	7.0813	0.003	0.0137
Chr1	3860001	3910000	3882213	388	66	4.3584	2.6617	0.2417	0.1929			Chr1	4765001	4815000	4792762	256	120	3.3545	2.733	0.1021	0.1725			Chr1	3860001	3910000	3875775	272	165	4.756	4.7254	0.0032	0.0217
Chr1	3865001	3915000	3891178	396	50	3.7441	2.1358	0.2735	0.2026			Chr1	4770001	4820000	4801679	357	160	5.1194	4.4339	0.0718	0.1335			Chr1	3875001	3925000	3912734	156	41	1.2652	1.239	0.0105	0.0377
Chr1	3870001	3920000	3899178	403	28	1.863	0.561	0.5371	0.1616			Chr1	4775001	4825000	4805593	407	201	6.7697	5.6574	0.0895	0.1718			Chr1	3880001	3930000	3914658	164	42	1.2652	1.239	0.0105	0.0373
Chr1	3875001	3925000	3908722	414	23	2.7011	1.7882	0.2033	0.0858			Chr1	4780001	4830000	4807396	416	204	6.7862	5.7626	0.0816	0.1641			Chr1	3885001	3935000	3918753	211	64	1.5498	1.3177	0.0809	0.2128
Chr1	3880001	3930000	3915308	432	25	2.9752	1.9266	0.2139	0.0842			Chr1	4785001	4835000	4809077	403	192	6.4221	5.4829	0.0789	0.1629			Chr1	3890001	3940000	3923437	279	86	1.8417	1.5798	0.0766	0.1802
Chr1	3885001	3935000	3917022	479	34	3.5014	2.6117	0.1455	0.0642			Chr1	4790001	4840000	4812072	410	195	5.8682	5.0938	0.0706	0.1337			Chr1	3895001	3945000	3927610	357	149	4.3773	3.8756	0.0608	0.1354
Chr1	3890001	3940000	3919547	547	40	3.5291	2.7313	0.1274	0.0566			Chr1	4795001	4845000	4816249	358	172	5.2355	4.4885	0.0768	0.1417			Chr1	3900001	3950000	3930969	427	207	5.3699	4.7119	0.0653	0.1452
Chr1	3895001	3945000	3923075	624	72	6.607	5.3584	0.1043	0.0597			Chr1	4800001	4850000	4820019	300	146	4.4427	3.9993	0.0525	0.1103			Chr1	3905001	3955000	3932111	448	223	5.4186	4.7965	0.0609	0.1379
Chr1	3900001	3950000	3925195	677	87	7.2376	5.9316	0.0992	0.0574			Chr1	4805001	4855000	4822999	259	131	4.1324	3.7615	0.047	0.0943			Chr1	3910001	3960000	3937464	435	251	6.0125	5.3217	0.0609	0.1463
Chr1	3905001	3955000	3928645	709	93	8.0201	6.5602	0.1001	0.0588			Chr1	4810001	4860000	4827782	299	168	4.999	4.5184	0.0505	0.1186			Chr1	3915001	3965000	3944258	521	341	7.9425	7.0619	0.0587	0.1505
Chr1	3910001	3960000	3934345	685	102	8.4107	6.8178	0.1046	0.0597			Chr1	4815001	4865000	4834019	332	212	6.6141	5.8344	0.0626	0.1504			Chr1	3920001	3970000	3948798	560	405	9.5461	8.7159	0.0455	0.1173
Chr1	3915001	3965000	3938331	644	118	9.0236	7.1295	0.1173	0.0618			Chr1	4820001	4870000	4843629	225	167	4.555	3.845	0.0845	0.2039			Chr1	3925001	3975000	3952446	575	410	9.4247	8.5201	0.0504	0.1311
Chr1	3920001	3970000	3942634	618	129	8.8964	7.2371	0.1028	0.0574			Chr1	4825001	4875000	4851063	165	116	2.7644	2.3254	0.0862	0.2191			Chr1	3930001	3980000	3955010	613	433	9.9962	8.8959	0.0582	0.1511
Chr1	3925001	3975000	3948304	587	120	7.5322	6.0244	0.1112	0.0616			Chr1	4830001	4880000	4854215	145	109	2.6062	2.1444	0.0972	0.2309			Chr1	3935001	3985000	3958991	618	448	10.6988	9.8444	0.0416	0.1149
Chr1	3930001	3980000	3953983	583	121	7.5295	6.0429	0.1095	0.0642			Chr1	4835001	4885000	4855307	138	109	2.6062	2.1444	0.0972	0.2309			Chr1	3940001	3990000	3964866	628	498	12.6801	11.26	0.0593	0.1718
Chr1	3935001	3985000	3959116	611	125	8.0612	5.6211	0.1783	0.094			Chr1	4840001	4890000	4859203	111	95	2.5302	2.1245	0.0872	0.275			Chr1	3945001	3995000	3969904	594	473	11.3719	10.1118	0.0587	0.1921
Chr1	3940001	3990000	3964511	606	146	10.0114	6.8011	0.1909	0.0937			Chr1	4845001	4895000	4863362	109	95	2.8075	2.3773	0.083	0.3014			Chr1	3950001	4000000	3974322	560	445	11.9438	10.6409	0.0577	0.2002
Chr1	3945001	3995000	3969427	549	118	7.2497	4.2901	0.2565	0.1054			Chr1	4850001	4900000	4866294	117	100	2.8429	2.4118	0.082	0.3005			Chr1	3955001	4005000	3977969	594	449	12.2777	10.9154	0.0587	0.2019
Chr1	3950001	4000000	3972976	514	105	6.619	3.7169	0.2808	0.1106			Chr1	4855001	4905000	4882334	209	154	4.5328	4.0066	0.0616	0.2061			Chr1	3960001	4010000	3983064	635	463	12.7337	11.4467	0.0532	0.1822
Chr1	3955001	4005000	3979254	516	106	6.4362	3.5906	0.2838	0.1098			Chr1	4860001	4910000	4896133	287	226	7.8308	7.7384	0.0059	0.0173			Chr1	3965001	4015000	3990888	602	402	11.4896	10.5656	0.0419	0.147
Chr1	3960001	4010000	3985617	511	109	7.4431	4.3729	0.2598	0.1119			Chr1	4865001	4915000	4904314	257	203	6.9508	6.8485	0.0074	0.0201			Chr1	3970001	4020000	3998997	663	460	12.3526	11.2703	0.0458	0.1622
Chr1	3965001	4015000	3990722	551	106	8.3439	5.6796	0.19	0.0986			Chr1	4870001	4920000	4905560	249	196	6.916	6.8037	0.0082	0.0224			Chr1	3975001	4025000	4003999	709	521	13.9559	12.5614	0.0526	0.1671
Chr1	3970001	4020000	3995338	571	130	9.7657	5.9734	0.2409	0.1139			Chr1	4875001	4925000	4905694	251	198	7.008	6.9322	0.0054	0.0153			Chr1	3980001	4030000	4006025	660	497	13.3843	12.1856	0.0469	0.1507
Chr1	3975001	4025000	4000382	579	156	11.17	6.3444	0.2755	0.1249			Chr1	4880001	4930000	4905937	254	201	7.1773	7.0544	0.0086	0.0241			Chr1	3985001	4035000	4008040	608	460	12.3972	11.1584	0.0526	0.1671
Chr1	3980001	4030000	4003725	527	153	10.8985	6.1875	0.2757	0.1236			Chr1	4885001	4935000	4905937	254	201	7.1773	7.0544	0.0086	0.0241			Chr1	3990001	4040000	4014277	604	435	11.5675	10.837	0.0326	0.1089
Chr1	3985001	4035000	4007633	459	140	9.8406	5.9242	0.2484	0.1154			Chr1	4890001	4940000	4906189	256	203	7.1773	7.0544	0.0086	0.0241			Chr1	3995001	4045000	4016608	576	413	10.7131	9.9416	0.0374	0.119
Chr1	3990001	4040000	4012450	421	123	8.4806	4.8872	0.2688	0.1328			Chr1	4895001	4945000	4911336	287	232	7.8706	7.7258	0.0093	0.0256			Chr1	4000001	4050000	4018772	555	391	9.418	8.7964	0.0341	0.1069
Chr1	3995001	4045000	4016635	433	122	8.4305	4.8245	0.2721	0.1311			Chr1	4900001	4950000	4922196	390	334	11.3717	11.0058	0.0164	0.0389			Chr1	4005001	4055000	4022550	531	398	9.6833	8.908	0.0417	0.1139
Chr1	4000001	4050000	4020521	456	121	8.5167	4.8314	0.2761	0.1319			Chr1	4905001	4955000	4935191	424	388	11.9168	11.6932	0.0095	0.0209			Chr1	4010001	4060000	4029348	513	409	9.6238	8.7022	0.0503	0.132
Chr1	4005001	4055000	4026232	429	119	8.4503	4.367	0.3186	0.1427			Chr1	4910001	4960000	4947900	381	329	9.354	8.5466	0.0451	0.0858			Chr1	4015001	4065000	4038720	544	456	10.8881	10.1193	0.0366	0.0995
Chr1	4010001	4060000	4030417	378	108	7.0558	3.3272	0.3591	0.1464			Chr1	4915001	4965000	4950730	375	314	8.6683	8.2411	0.0253	0.0501			Chr1	4020001	4070000	4050790	539	444	11.4027	10.5973	0.0366	0.0978
Chr1	4015001	4065000	4035422	312	97	5.6328	1.7161	0.533	0.1747			Chr1	4920001	4970000	4954559	486	412	11.0431	10.1066	0.0443	0.0817			Chr1	4025001	4075000	4058034	476	379	9.5952	9.1032	0.0263	0.0734
Chr1	4020001	4070000	4041375	265	64	4.0151	1.4422	0.4715	0.1743			Chr1	4925001	4975000	4958686	622	540	13.3791	12.1646	0.0475	0.0848			Chr1	4030001	4080000	4058102	475	379	9.5952	9.1032	0.0263	0.0734
Chr1	4025001	4075000	4049493	223	36	1.9864	0.6461	0.5091	0.1551			Chr1	4930001	4980000	4962419	768	668	15.1317	13.7206	0.0489	0.0849			Chr1	4035001	4085000	4058102	475	379	9.5952	9.1032	0.0263	0.0734
Chr1	4030001	4080000	4055492	256	47	3.2694	1.1418	0.4823	0.2074			Chr1	4935001	4985000	4964120	841	720	16.21	15.0726	0.0364	0.066			Chr1	4040001	4090000	4061850	401	332	8.1518	7.7468	0.0255	0.0652
Chr1	4035001	4085000	4060079	293	53	3.7921	1.4031	0.4598	0.2108			Chr1	4940001	4990000	4965473	887	766	17.685	17.0254	0.019	0.0374			Chr1	4045001	4095000	4062737	385	316	7.7787	7.4946	0.0186	0.0482
Chr1	4040001	4090000	4063299	282	43	3.1742	1.1405	0.4713	0.2109			Chr1	4945001	4995000	4966910	860	735	16.7049	16.0981	0.0185	0.0359			Chr1	4050001	4100000	4063346	370	308	7.5094	7.2744	0.0159	0.0406
Chr1	4045001	4095000	4066842	241	40	2.9083	1.0872	0.4558	0.2124			Chr1	4950001	5000000	4969710	748	627	13.1685	12.7835	0.0148	0.0292			Chr1	4055001	4105000	4064443	337	281	6.8615	6.8038	0.0042	0.0126
Chr1	4050001	4100000	4071134	197	39	2.822	1.0802	0.4464	0.2141			Chr1	4955001	5005000	4974033	636	530	11.4697	10.9928	0.0212	0.042			Chr1	4065001	4115000	4068278	163	140	3.5674	3.3787	0.0272	0.0761
Chr1	4055001	4105000	4075675	158	34	2.2887	1.0423	0.3742	0.2174			Chr1	4960001	5010000	4977056	575	490	10.4679	10.1664	0.0146	0.0302			Chr1	4070001	4120000	4072204	34	24	0.4691	0.4232	0.0514	0.1435
Chr1	4060001	4110000	4083085	181	33	2.2857	1.0423	0.3736	0.2268			Chr1	4965001	5015000	4979442	592	484	10.4183	10.0458	0.0182	0.0372			Chr1	4170001	4220000	4177885	19	19	0.2832	0.2593	0.044	0.124
Chr1	4065001	4115000	4088649	206	32	2.3947	1.0702	0.3823	0.2559			Chr1	4990001	5040000	5018128	150	33	1.6471	1.2281	0.1457	0.2828			Chr1	4175001	4225000	4186579	5	5	0.167	0.1366	0.1004	0.6642
Chr1	4070001	4120000	4093636	217	25	2.1828	0.8952	0.4183	0.2962			Chr1	4995001	5045000	5023580	160	31	1.8047	1.3293	0.1517	0.2988			Chr1	4180001	4230000	4216682	5	5	0.1329	0.1181	0.0588	0.3238
Chr1	4075001	4125000	4099739	231	20	2.1885	0.8447	0.4431	0.3995			Chr1	5000001	5050000	5023715	161	31	1.8047	1.3293	0.1517	0.2988			Chr1	4185001	4235000	4222499	8	8	0.1329	0.1181	0.0588	0.2817
Chr1	4080001	4130000	4107815	211	10	0.9721	0.3566	0.4632	0.2819			Chr1	5005001	5055000	5025580	147	20	1.2685	0.8379	0.2044	0.4291			Chr1	4190001	4240000	4232351	21	18	0.6255	0.5409	0.0726	0.2359
Chr1	4100001	4150000	4131487	358	25	2.0527	0.5031	0.6063	0.4374			Chr1	5010001	5060000	5028553	137	14	0.6686	0.3221	0.3497	0.4707			Chr1	4195001	4245000	4236720	33	22	0.6524	0.5676	0.0696	0.2378
Chr1	4105001	4155000	4134853	423	48	4.0927	1.0399	0.5948	0.4474			Chr1	5015001	5065000	5034450	108	14	0.6686	0.3221	0.3497	0.4707			Chr1	4200001	4250000	4243237	75	58	2.1119	2.0424	0.0167	0.0464
Chr1	4110001	4160000	4140953	476	86	5.7516	1.8511	0.513	0.4744			Chr1	5020001	5070000	5037788	93	14	0.6686	0.3221	0.3497	0.4707			Chr1	4210001	4260000	4251942	295	253	6.1373	6.066	0.0058	0.017
Chr1	4115001	4165000	4145114	498	85	5.5519	1.8158	0.5071	0.4648			Chr1	5025001	5075000	5050642	129	46	1.8102	1.4165	0.122	0.2762			Chr1	4215001	4265000	4251942	295	253	6.1373	6.066	0.0058	0.017
Chr1	4120001	4170000	4147695	498	85	5.5519	1.8158	0.5071	0.4648			Chr1	5030001	5080000	5061528	194	104	3.1932	2.3626	0.1495	0.2432			Chr1	4220001	4270000	4252150	299	253	6.1373	6.066	0.0058	0.017
Chr1	4125001	4175000	4150910	493	85	5.4478	1.8003	0.5032	0.4663			Chr1	5035001	5085000	5072165	230	148	4.2249	2.8936	0.187	0.2682			Chr1	4225001	4275000	4252357	302	253	6.1373	6.066	0.0058	0.017
Chr1	4130001	4180000	4154392	515	97	5.9877	2.1539	0.4709	0.4439			Chr1	5040001	5090000	5077858	301	191	5.0806	3.9924	0.1199	0.2166			Chr1	4230001	4280000	4253320	308	252	6.1349	6.0601	0.0061	0.0179
Chr1	4135001	4185000	4157116	546	97	5.9877	2.1539	0.4709	0.4439			Chr1	5045001	5095000	5084048	389	250	6.1231	4.5342	0.1491	0.2325			Chr1	4255001	4305000	4286881	508	368	8.3297	8.2161	0.0069	0.0155
Chr1	4140001	4190000	4164109	533	97	5.9877	2.1539	0.4709	0.4439			Chr1	5050001	5100000	5086843	482	335	7.5412	5.988	0.1148	0.2094			Chr1	4320001	4370000	4341139	471	385	13.3166	13.2937	0.0009	0.0017
Chr1	4145001	4195000	4167281	545	97	5.9877	2.1539	0.4709	0.4439			Chr1	5055001	5105000	5089653	586	434	9.5459	7.2442	0.1371	0.2384			Chr1	4330001	4380000	4356739	342	258	9.6001	8.5219	0.0595	0.1642
Chr1	4150001	4200000	4172316	494	76	4.3845	1.7462	0.4303	0.4252			Chr1	5060001	5110000	5092695	697	523	11.4828	8.8667	0.1286	0.2347			Chr1	4335001	4385000	4363894	369	277	11.6291	9.5608	0.0976	0.2251
Chr1	4155001	4205000	4177925	476	54	2.4195	1.2183	0.3302	0.3455			Chr1	5065001	5115000	5095820	812	615	13.7957	10.917	0.1165	0.2071			Chr1	4340001	4390000	4369503	427	298	12.6375	10.1079	0.1112	0.2507
Chr1	4160001	4210000	4185863	448	16	0.7606	0.4071	0.3028	0.1701			Chr1	5070001	5120000	5095998	817	621	13.9626	10.9686	0.1201	0.2091			Chr1	4345001	4395000	4373216	404	287	12.4221	9.7157	0.1223	0.2735
Chr1	4165001	4215000	4191941	445	16	0.7606	0.4071	0.3028	0.1701			Chr1	5075001	5125000	5097944	796	589	12.821	9.8742	0.1298	0.2162			Chr1	4350001	4400000	4375642	422	315	13.782	10.997	0.1124	0.2614
Chr1	4170001	4220000	4197467	503	16	0.7606	0.4071	0.3028	0.1701			Chr1	5080001	5130000	5102960	809	599	12.6898	9.9705	0.12	0.1938			Chr1	4355001	4405000	4382556	516	390	15.1424	12.2343	0.1062	0.254
Chr1	4175001	4225000	4200632	511	14	0.6816	0.3701	0.2961	0.1726			Chr1	5085001	5135000	5106382	776	580	12.1053	9.802	0.1051	0.1802			Chr1	4360001	4410000	4386069	528	399	15.5793	12.4703	0.1108	0.254
Chr1	4185001	4235000	4209971	513	5	0.3612	0.27	0.1445	0.0786			Chr1	5090001	5140000	5110947	756	586	12.3312	10.1828	0.0954	0.1547			Chr1	4365001	4415000	4390178	485	343	12.967	10.4904	0.1056	0.2388
Chr1	4190001	4240000	4216806	512	10	0.7102	0.5843	0.0973	0.0764			Chr1	5095001	5145000	5115357	677	526	11.1268	9.5362	0.077	0.1322			Chr1	4370001	4420000	4395499	488	323	11.679	9.3907	0.1086	0.2467
Chr1	4195001	4245000	4220887	514	10	0.7102	0.5843	0.0973	0.0764			Chr1	5100001	5150000	5119149	604	441	9.7087	8.0824	0.0914	0.142			Chr1	4375001	4425000	4401212	527	365	12.7774	9.0547	0.1705	0.3418
Chr1	4200001	4250000	4224214	522	24	1.5497	1.1809	0.1351	0.0858			Chr1	5105001	5155000	5124416	534	342	7.7039	6.8261	0.0604	0.0953			Chr1	4380001	4430000	4407434	616	437	13.4812	9.0419	0.1971	0.3521
Chr1	4205001	4255000	4228558	519	56	5.157	3.0237	0.2608	0.135			Chr1	5110001	5160000	5130810	444	249	5.767	5.2037	0.0513	0.073			Chr1	4385001	4435000	4414103	668	498	15.4195	8.775	0.2746	0.4242
Chr1	4210001	4260000	4234997	532	82	7.6738	4.2277	0.2896	0.1351			Chr1	5115001	5165000	5138406	340	157	3.4541	3.1534	0.0455	0.0605			Chr1	4390001	4440000	4419642	662	521	15.6786	8.5748	0.2929	0.4234
Chr1	4215001	4265000	4240072	536	82	7.6738	4.2277	0.2896	0.1351			Chr1	5120001	5170000	5138909	335	151	3.2873	3.1018	0.029	0.0408			Chr1	4395001	4445000	4420452	646	507	15.1726	8.1884	0.299	0.4218
Chr1	4220001	4270000	4245228	472	84	7.7067	4.2357	0.2906	0.1347			Chr1	5125001	5175000	5140249	315	151	3.2873	3.1018	0.029	0.0408			Chr1	4400001	4450000	4421834	627	489	14.0489	7.03	0.333	0.4397
Chr1	4225001	4275000	4248860	465	84	7.7067	4.2357	0.2906	0.1347			Chr1	5215001	5265000	5247741	147	54	1.6223	1.5839	0.0119	0.0148			Chr1	4405001	4455000	4429263	581	465	14.0975	7.1608	0.3263	0.4305
Chr1	4230001	4280000	4253027	515	86	7.9931	4.5326	0.2763	0.1308			Chr1	5220001	5270000	5248421	153	60	1.6544	1.6503	0.0012	0.0015			Chr1	4410001	4460000	4434755	624	509	14.8026	7.8132	0.309	0.432
Chr1	4235001	4285000	4259841	503	114	10.1855	6.4453	0.2249	0.1326			Chr1	5265001	5315000	5293585	240	100	2.5722	2.3132	0.053	0.0828			Chr1	4415001	4465000	4438247	672	549	15.6914	8.5994	0.292	0.4186
Chr1	4240001	4290000	4267137	514	128	11.0856	7.2407	0.2098	0.1309			Chr1	5270001	5320000	5297712	271	120	2.8839	2.5352	0.0643	0.0922			Chr1	4420001	4470000	4441033	638	536	15.4701	8.4199	0.2951	0.4335
Chr1	4245001	4295000	4272465	541	140	12.886	8.3357	0.2144	0.1318			Chr1	5275001	5325000	5308088	360	207	4.8795	3.9382	0.1068	0.2108			Chr1	4425001	4475000	4446564	627	465	13.3687	7.6333	0.2731	0.4066
Chr1	4250001	4300000	4277702	588	142	13.3278	8.7389	0.208	0.1265			Chr1	5280001	5330000	5312098	434	280	7.3996	6.1218	0.0945	0.1966			Chr1	4430001	4480000	4451477	517	366	11.684	7.002	0.2506	0.398
Chr1	4255001	4305000	4282850	630	147	12.0883	8.6594	0.1653	0.1142			Chr1	5285001	5335000	5319735	552	419	11.1501	9.4063	0.0848	0.1672			Chr1	4435001	4485000	4460467	461	312	8.3819	7.1945	0.0762	0.1875
Chr1	4260001	4310000	4288929	639	151	12.4213	10.0348	0.1063	0.0933			Chr1	5290001	5340000	5322383	523	420	11.1247	9.3909	0.0845	0.1677			Chr1	4440001	4490000	4467391	440	305	7.4652	7.0608	0.0278	0.0923
Chr1	4265001	4315000	4292917	629	179	14.2333	11.1393	0.1219	0.1038			Chr1	5295001	5345000	5327283	620	526	14.9216	11.5389	0.1278	0.2373			Chr1	4445001	4495000	4470281	490	353	8.7821	8.2109	0.0336	0.1029
Chr1	4270001	4320000	4294829	637	183	14.8505	11.5772	0.1239	0.1082			Chr1	5300001	5350000	5332104	779	677	18.0093	13.3515	0.1485	0.2562			Chr1	4450001	4500000	4475266	578	432	9.7472	9.2044	0.0286	0.0764
Chr1	4275001	4325000	4299420	699	243	18.32	13.503	0.1514	0.1146			Chr1	5305001	5355000	5335657	880	751	19.3452	14.0342	0.1591	0.2661			Chr1	4455001	4505000	4479063	531	386	8.2054	7.7159	0.0307	0.0809
Chr1	4280001	4330000	4305055	729	296	22.6677	14.9692	0.2045	0.1365			Chr1	5310001	5360000	5337725	956	821	21.5825	15.5554	0.1623	0.2723			Chr1	4460001	4510000	4486086	497	321	6.9494	6.9411	0.0006	0.0013
Chr1	4285001	4335000	4309843	740	276	21.0744	13.4666	0.2203	0.1364			Chr1	5315001	5365000	5339510	892	770	19.8245	14.3123	0.1615	0.2725			Chr1	4485001	4535000	4507658	453	330	6.8902	6.4068	0.0364	0.0327
Chr1	4290001	4340000	4314483	715	263	20.1272	12.5102	0.2334	0.1392			Chr1	5320001	5370000	5341364	885	767	20.3195	14.6383	0.1625	0.2814			Chr1	4490001	4540000	4517192	539	412	7.7711	7.3206	0.0299	0.0261
Chr1	4295001	4345000	4318826	699	255	18.7605	11.4729	0.241	0.1417			Chr1	5325001	5375000	5347785	877	754	20.8924	15.5729	0.1459	0.2535			Chr1	4495001	4545000	4520427	503	369	6.5612	6.2289	0.026	0.0205
Chr1	4300001	4350000	4322779	640	239	17.4791	10.4731	0.2506	0.149			Chr1	5330001	5380000	5351980	860	720	19.0394	13.8574	0.1575	0.2501			Chr1	4500001	4550000	4527052	425	287	5.5946	5.3115	0.026	0.0194
Chr1	4305001	4355000	4329512	641	215	15.5855	8.951	0.2704	0.1525			Chr1	5335001	5385000	5356172	712	578	15.3656	10.6509	0.1812	0.281			Chr1	4505001	4555000	4528964	413	276	5.2552	5.0417	0.0207	0.015
Chr1	4310001	4360000	4336173	650	193	13.2803	6.7965	0.323	0.1632			Chr1	5340001	5390000	5356427	703	574	15.3656	10.6509	0.1812	0.2813			Chr1	4510001	4560000	4531924	360	263	4.7535	4.3744	0.0415	0.029
Chr1	4315001	4365000	4341141	692	193	14.5291	7.6896	0.3078	0.1474			Chr1	5345001	5395000	5360125	604	470	11.59	8.5088	0.1533	0.239			Chr1	4515001	4565000	4535269	320	254	4.5888	4.1375	0.0517	0.0356
Chr1	4320001	4370000	4344998	748	224	17.3708	8.7306	0.331	0.1565			Chr1	5350001	5400000	5368054	475	331	8.6946	6.8162	0.1211	0.2043			Chr1	4520001	4570000	4537897	347	280	4.8814	4.4957	0.0411	0.0293
Chr1	4325001	4375000	4351113	747	182	15.409	8.0121	0.3158	0.1586			Chr1	5355001	5405000	5375445	379	258	7.3689	6.0797	0.0959	0.1698			Chr1	4525001	4575000	4538615	331	280	4.8814	4.4957	0.0411	0.0293
Chr1	4330001	4380000	4356415	708	141	11.3024	6.3941	0.2774	0.1481			Chr1	5360001	5410000	5380904	299	188	5.1371	4.5711	0.0583	0.1042			Chr1	4530001	4580000	4542557	265	226	3.3432	2.9261	0.0665	0.078
Chr1	4335001	4385000	4361206	689	142	11.3434	6.389	0.2794	0.1469			Chr1	5365001	5415000	5380904	299	188	5.1371	4.5711	0.0583	0.1042			Chr1	4535001	4585000	4550440	259	197	3.0555	2.9354	0.02	0.0272
Chr1	4340001	4390000	4365452	698	150	12.1348	6.9814	0.2696	0.1475			Chr1	5370001	5420000	5382216	269	165	4.2982	3.9568	0.0414	0.074			Chr1	4550001	4600000	4583268	161	119	2.4736	2.4364	0.0076	0.0072
Chr1	4345001	4395000	4369041	691	151	12.1298	7.2593	0.2512	0.1453			Chr1	5375001	5425000	5389755	159	66	1.2403	0.98	0.1172	0.1123			Chr1	4555001	4605000	4588226	187	145	3.2348	3.0968	0.0218	0.0213
Chr1	4350001	4400000	4370674	683	157	12.5832	7.7138	0.2399	0.1403			Chr1	5380001	5430000	5398334	97	26	0.4961	0.3051	0.2383	0.3536			Chr1	4560001	4610000	4588953	195	145	3.2348	3.0968	0.0218	0.0213
Chr1	4355001	4405000	4376998	681	174	14.5705	8.8261	0.2455	0.1408			Chr1	5385001	5435000	5402597	104	25	0.3657	0.1878	0.3216	0.3499			Chr1	4565001	4615000	4591936	212	142	3.1991	3.0753	0.0197	0.0195
Chr1	4360001	4410000	4383004	662	173	14.3239	8.4863	0.2559	0.1441			Chr1	5390001	5440000	5407565	121	25	0.3657	0.1878	0.3216	0.3499			Chr1	4570001	4620000	4597443	206	121	3.0778	2.7589	0.0546	0.0474
Chr1	4365001	4415000	4389337	653	145	11.2631	6.4886	0.269	0.1613			Chr1	5395001	5445000	5412066	110	29	0.4552	0.1842	0.4238	0.4152			Chr1	4575001	4625000	4600857	239	134	3.4531	3.0233	0.0664	0.0576
Chr1	4370001	4420000	4395636	650	122	8.6916	5.2992	0.2425	0.1425			Chr1	5400001	5450000	5423429	74	21	0.4839	0.3141	0.2127	0.4016			Chr1	4580001	4630000	4602248	239	136	3.7007	3.272	0.0615	0.0568
Chr1	4375001	4425000	4401207	606	130	8.957	4.2913	0.3522	0.1631			Chr1	5405001	5455000	5438355	54	22	0.7218	0.6476	0.0542	0.1936			Chr1	4585001	4635000	4612889	272	180	4.6014	4.2677	0.0376	0.0402
Chr1	4380001	4430000	4406505	627	157	12.4578	4.6832	0.4536	0.1735			Chr1	5410001	5460000	5443463	65	30	1.0092	0.7447	0.1508	0.4336			Chr1	4590001	4640000	4618703	295	201	4.7954	4.0702	0.0818	0.1129
Chr1	4385001	4435000	4411002	625	184	14.0177	4.5255	0.5119	0.1772			Chr1	5415001	5465000	5450939	102	60	1.7242	1.484	0.0749	0.1862			Chr1	4595001	4645000	4622819	314	193	4.4747	3.969	0.0599	0.0787
Chr1	4390001	4440000	4416040	621	189	14.8105	4.3197	0.5484	0.174			Chr1	5420001	5470000	5454124	128	60	1.7242	1.484	0.0749	0.1862			Chr1	4600001	4650000	4626568	294	160	3.9042	3.4798	0.0575	0.0717
Chr1	4395001	4445000	4420385	636	189	15.6716	4.0471	0.5895	0.1795			Chr1	5425001	5475000	5456339	143	70	1.7815	1.5237	0.078	0.1322			Chr1	4605001	4655000	4630335	265	135	3.3758	3.1103	0.0409	0.043
Chr1	4400001	4450000	4422971	669	199	16.8746	4.2679	0.5963	0.1748			Chr1	5435001	5485000	5466772	213	143	3.3854	3.1815	0.0311	0.0677			Chr1	4610001	4660000	4635303	303	166	4.4191	3.6064	0.1013	0.1059
Chr1	4405001	4455000	4427306	615	182	15.5762	3.5279	0.6307	0.179			Chr1	5440001	5490000	5472083	232	179	4.0757	3.8007	0.0349	0.0707			Chr1	4615001	4665000	4639564	312	192	6.2799	4.3157	0.1854	0.2081
Chr1	4410001	4460000	4433346	618	205	17.8626	4.7515	0.5798	0.1828			Chr1	5445001	5495000	5474114	238	184	4.2972	4.0459	0.0301	0.0617			Chr1	4620001	4670000	4641227	291	187	6.1086	4.274	0.1767	0.2146
Chr1	4415001	4465000	4440394	636	222	18.381	5.2852	0.5534	0.1791			Chr1	5450001	5500000	5474870	233	179	4.0762	3.796	0.0356	0.0688			Chr1	4625001	4675000	4643665	258	174	5.7332	4.0096	0.1769	0.2204
Chr1	4420001	4470000	4446436	627	224	18.0215	5.6898	0.5201	0.1752			Chr1	5455001	5505000	5475564	226	173	3.7097	3.424	0.04	0.0731			Chr1	4630001	4680000	4644176	251	167	5.4539	3.7265	0.1882	0.2228
Chr1	4425001	4475000	4449994	622	198	16.2485	5.4904	0.4949	0.1726			Chr1	5460001	5510000	5477054	213	164	3.4168	3.3143	0.0152	0.0279			Chr1	4635001	4685000	4649546	184	113	4.2412	2.4148	0.2744	0.2846
Chr1	4430001	4480000	4456008	615	157	12.2201	4.9534	0.4231	0.1629			Chr1	5465001	5515000	5479954	177	135	2.7195	2.6029	0.0219	0.0392			Chr1	4640001	4690000	4665853	209	135	5.7111	3.7037	0.2132	0.247
Chr1	4435001	4485000	4461511	644	146	11.5575	5.6276	0.3451	0.1567			Chr1	5470001	5520000	5485180	164	135	2.7195	2.6029	0.0219	0.0392			Chr1	4645001	4695000	4675273	222	166	7.0726	4.9386	0.1777	0.2255
Chr1	4440001	4490000	4465917	636	146	10.7432	5.99	0.2841	0.1514			Chr1	5475001	5525000	5492217	176	125	2.6623	2.5632	0.019	0.0428			Chr1	4650001	4700000	4679194	234	175	7.2193	5.183	0.1642	0.2157
Chr1	4445001	4495000	4471654	662	174	10.8938	6.9211	0.223	0.1224			Chr1	5480001	5530000	5498291	140	91	2.0573	1.6953	0.0965	0.1585			Chr1	4655001	4705000	4683371	268	186	7.3293	5.1842	0.1714	0.2556
Chr1	4450001	4500000	4475746	668	197	10.2848	6.817	0.2028	0.123			Chr1	5485001	5535000	5505529	101	54	1.0859	0.9027	0.0921	0.1122			Chr1	4660001	4710000	4690107	243	173	7.0787	5.516	0.1241	0.203
Chr1	4455001	4505000	4480205	734	196	9.4389	6.4909	0.1851	0.1131			Chr1	5490001	5540000	5517743	72	25	0.5515	0.3306	0.2505	0.2236			Chr1	4665001	4715000	4699208	288	217	8.3745	7.7879	0.0363	0.0654
Chr1	4460001	4510000	4485216	732	172	7.6639	5.729	0.1445	0.0836			Chr1	5495001	5545000	5525356	66	20	0.7118	0.5872	0.0959	0.1895			Chr1	4670001	4720000	4702613	355	264	9.5059	8.9252	0.0315	0.0625
Chr1	4465001	4515000	4491045	706	160	7.5461	5.6169	0.1466	0.0836			Chr1	5500001	5550000	5536987	135	82	3.2861	3.255	0.0048	0.0163			Chr1	4675001	4725000	4704906	402	271	9.6593	9.0448	0.0329	0.065
Chr1	4470001	4520000	4493767	634	144	6.9854	4.9149	0.174	0.0937			Chr1	5505001	5555000	5538514	149	95	3.8475	3.6854	0.0215	0.0539			Chr1	4680001	4730000	4707328	449	302	10.8405	10.2759	0.0267	0.0556
Chr1	4475001	4525000	4497676	649	144	6.9854	4.9149	0.174	0.0937			Chr1	5510001	5560000	5540497	163	106	4.1674	4.0256	0.0173	0.0461			Chr1	4685001	4735000	4709173	478	328	11.82	10.9487	0.0383	0.0821
Chr1	4480001	4530000	4502593	639	173	8.2259	5.7011	0.1813	0.0809			Chr1	5515001	5565000	5542267	175	107	4.294	4.1021	0.0229	0.0611			Chr1	4690001	4740000	4713294	408	270	9.4713	8.9403	0.0288	0.0688
Chr1	4485001	4535000	4508217	614	162	7.6873	5.1279	0.1997	0.0781			Chr1	5520001	5570000	5545362	171	109	4.294	4.1021	0.0229	0.0611			Chr1	4695001	4745000	4720805	432	303	10.0366	9.9085	0.0064	0.0158
Chr1	4490001	4540000	4514211	661	201	10.9895	5.9656	0.2963	0.0949			Chr1	5525001	5575000	5553762	172	131	4.6818	4.4169	0.0291	0.0546			Chr1	4700001	4750000	4726417	488	371	11.5241	11.2374	0.0126	0.0282
Chr1	4495001	4545000	4518926	607	169	9.7839	5.0264	0.3212	0.0994			Chr1	5530001	5580000	5557648	188	136	4.915	4.6426	0.0285	0.0544			Chr1	4705001	4755000	4730449	488	374	11.449	11.1797	0.0119	0.0272
Chr1	4500001	4550000	4523153	594	136	9.1932	4.812	0.3128	0.0971			Chr1	5535001	5585000	5557924	188	136	4.8804	4.6397	0.0253	0.0506			Chr1	4710001	4760000	4733556	507	382	11.8308	11.1222	0.0309	0.0648
Chr1	4505001	4555000	4529524	547	126	8.8267	4.5217	0.3225	0.097			Chr1	5540001	5590000	5559961	189	129	4.7247	4.5927	0.0142	0.0292			Chr1	4715001	4765000	4737690	440	317	8.6997	8.1813	0.0307	0.0652
Chr1	4510001	4560000	4533038	477	120	8.0172	3.975	0.3371	0.0971			Chr1	5545001	5595000	5561465	187	123	4.2321	4.0885	0.0173	0.032			Chr1	4720001	4770000	4742319	387	282	8.0497	7.5046	0.035	0.0698
Chr1	4515001	4565000	4539132	448	117	7.9938	3.8536	0.3495	0.1009			Chr1	5550001	5600000	5572609	130	64	1.8629	1.6439	0.0625	0.0691			Chr1	4725001	4775000	4745849	350	285	8.22	7.6487	0.036	0.0731
Chr1	4520001	4570000	4541716	493	140	9.1442	4.2923	0.3611	0.0969			Chr1	5555001	5605000	5582158	158	89	2.2863	2.2384	0.0106	0.0194			Chr1	4730001	4780000	4749658	314	258	7.0416	6.4283	0.0455	0.0862
Chr1	4525001	4575000	4544648	443	140	9.1442	4.2923	0.3611	0.0969			Chr1	5560001	5610000	5586065	152	81	2.1432	2.0884	0.0129	0.0219			Chr1	4735001	4785000	4753849	301	241	6.3439	6.06	0.0229	0.0378
Chr1	4530001	4580000	4549344	408	112	7.9036	3.5061	0.3854	0.1073			Chr1	5565001	5615000	5588318	139	79	1.9988	1.984	0.0037	0.006			Chr1	4740001	4790000	4756172	318	249	6.8383	6.7145	0.0091	0.016
Chr1	4535001	4585000	4557847	430	100	7.0647	3.3933	0.3511	0.0984			Chr1	5570001	5620000	5590344	133	80	2.0217	2.0122	0.0024	0.0039			Chr1	4745001	4795000	4766677	307	206	5.5477	5.0374	0.0482	0.0745
Chr1	4540001	4590000	4567413	389	53	3.3162	1.7077	0.3202	0.0925			Chr1	5655001	5705000	5688409	6	6	0.0335	0	1	0.2577			Chr1	4750001	4800000	4778621	285	156	4.7927	4.2552	0.0594	0.1015
Chr1	4545001	4595000	4572687	407	65	3.3684	1.9479	0.2672	0.0726			Chr1	5660001	5710000	5702682	12	12	0.4876	0.2695	0.2881	0.493			Chr1	4755001	4805000	4785562	286	151	4.9742	4.487	0.0515	0.0905
Chr1	4550001	4600000	4579395	438	89	3.6587	1.9449	0.3058	0.065			Chr1	5665001	5715000	5702682	12	12	0.4876	0.2695	0.2881	0.493			Chr1	4760001	4810000	4790078	246	125	3.7995	3.7165	0.011	0.0234
Chr1	4555001	4605000	4585903	461	100	4.5506	2.5141	0.2883	0.0681			Chr1	5670001	5720000	5703921	13	12	0.4876	0.2695	0.2881	0.493			Chr1	4765001	4815000	4792762	256	120	3.7741	3.6764	0.0131	0.0281
Chr1	4560001	4610000	4587233	485	100	4.5506	2.5141	0.2883	0.0681			Chr1	5675001	5725000	5706723	12	11	0.4876	0.2695	0.2881	0.4912			Chr1	4770001	4820000	4801679	357	160	5.6807	5.4346	0.0221	0.0346
Chr1	4565001	4615000	4592557	509	98	4.1734	2.2138	0.3068	0.0671			Chr1	5680001	5730000	5706723	12	11	0.4876	0.2695	0.2881	0.4912			Chr1	4775001	4825000	4805593	407	201	6.6478	6.4573	0.0145	0.0239
Chr1	4570001	4620000	4597922	534	78	3.289	1.9684	0.2512	0.0641			Chr1	5685001	5735000	5714681	18	14	0.6903	0.4239	0.2391	0.566			Chr1	4780001	4830000	4807396	416	204	6.9758	6.6868	0.0212	0.0346
Chr1	4575001	4625000	4601226	602	88	4.4879	2.5438	0.2765	0.0873			Chr1	5690001	5740000	5720960	25	19	0.7332	0.4463	0.2432	0.5362			Chr1	4785001	4835000	4809077	403	192	6.6033	6.3143	0.0224	0.0389
Chr1	4580001	4630000	4604202	629	95	4.7948	2.6653	0.2855	0.0865			Chr1	5695001	5745000	5720960	25	19	0.7332	0.4463	0.2432	0.5362			Chr1	4790001	4840000	4812072	410	195	6.2879	5.7931	0.041	0.0672
Chr1	4585001	4635000	4609488	598	108	5.1025	2.5942	0.3259	0.099			Chr1	5700001	5750000	5720960	25	19	0.7332	0.4463	0.2432	0.5362			Chr1	4795001	4845000	4816249	358	172	5.6228	5.1941	0.0396	0.0677
Chr1	4590001	4640000	4614304	597	111	5.1326	2.6138	0.3252	0.0972			Chr1	5705001	5755000	5724820	21	15	0.6997	0.4463	0.2211	0.628			Chr1	4800001	4850000	4820019	300	146	4.7592	4.4217	0.0368	0.0575
Chr1	4595001	4645000	4619818	628	99	4.8457	2.3189	0.3527	0.1108			Chr1	5710001	5760000	5740307	20	8	0.2456	0.1768	0.1629	0.7551			Chr1	4805001	4855000	4822999	259	131	4.267	3.9248	0.0418	0.0623
Chr1	4600001	4650000	4624674	598	69	4.0987	1.9651	0.3519	0.1471			Chr1	5715001	5765000	5740307	20	8	0.2456	0.1768	0.1629	0.7551			Chr1	4810001	4860000	4827782	299	168	5.4834	4.7973	0.0667	0.1122
Chr1	4605001	4655000	4630558	589	63	5.2176	1.7733	0.4927	0.2436			Chr1	5720001	5770000	5751776	31	15	0.4426	0.379	0.0774	0.4847			Chr1	4815001	4865000	4834019	332	212	6.8635	6.0571	0.0624	0.1209
Chr1	4610001	4660000	4635006	644	84	6.6057	2.152	0.5086	0.2098			Chr1	5725001	5775000	5751776	31	15	0.4426	0.379	0.0774	0.4847			Chr1	4820001	4870000	4843629	225	167	4.611	3.9381	0.0787	0.2233
Chr1	4615001	4665000	4639918	640	104	8.103	2.8859	0.4748	0.1705			Chr1	5730001	5780000	5752572	32	16	0.4426	0.379	0.0774	0.4832			Chr1	4825001	4875000	4851063	165	116	3.3203	2.6517	0.112	0.3378
Chr1	4620001	4670000	4645631	648	101	7.837	2.6926	0.4886	0.1706			Chr1	5735001	5785000	5760209	29	13	0.2399	0.2246	0.033	0.1459			Chr1	4830001	4880000	4854215	145	109	2.9894	2.4115	0.107	0.3612
Chr1	4625001	4675000	4649610	597	92	6.6381	2.1172	0.5164	0.1565			Chr1	6140001	6190000	6144822	14	14	0.2366	0.1681	0.1692	0.2419			Chr1	4835001	4885000	4855307	138	109	2.9894	2.4115	0.107	0.3612
Chr1	4630001	4680000	4651937	548	85	6.3625	2.6519	0.4116	0.1386			Chr1	6145001	6195000	6173765	6	6	0.1014	0.0424	0.4103	0.2979			Chr1	4840001	4890000	4859203	111	95	2.8055	2.2774	0.1039	0.3798
Chr1	4635001	4685000	4655025	517	74	6.134	3.1924	0.3154	0.1168			Chr1	6150001	6200000	6177081	7	6	0.1014	0.0424	0.4103	0.2979			Chr1	4845001	4895000	4863362	109	95	2.9158	2.4559	0.0856	0.3243
Chr1	4640001	4690000	4660037	507	87	6.0056	3.2027	0.3044	0.1049			Chr1	6155001	6205000	6181202	6	5	0.1014	0.0424	0.4103	0.2956			Chr1	4850001	4900000	4866294	117	100	2.9569	2.4606	0.0916	0.3325
Chr1	4645001	4695000	4667059	483	101	6.6535	3.5756	0.3009	0.0977			Chr1	6250001	6300000	6259208	173	129	3.8668	3.6617	0.0272	0.0495			Chr1	4855001	4905000	4882334	209	154	4.5158	4.0357	0.0561	0.2093
Chr1	4650001	4700000	4673435	516	113	6.8854	3.7048	0.3003	0.0949			Chr1	6265001	6315000	6300624	145	118	2.1539	2.0852	0.0162	0.0286			Chr1	4860001	4910000	4896133	287	226	7.3439	6.772	0.0405	0.1436
Chr1	4655001	4705000	4678888	501	114	5.7101	3.8668	0.1925	0.0544			Chr1	6270001	6320000	6308095	154	112	2.1482	2.1168	0.0074	0.0127			Chr1	4865001	4915000	4904314	257	203	6.4386	6.1947	0.0193	0.0698
Chr1	4660001	4710000	4687125	502	108	6	4.4996	0.1429	0.0475			Chr1	6335001	6385000	6356304	524	391	10.7747	9.8122	0.0468	0.0821			Chr1	4870001	4920000	4905560	249	196	6.303	6.0947	0.0168	0.0622
Chr1	4665001	4715000	4693604	508	120	6.9348	4.8399	0.1779	0.0741			Chr1	6340001	6390000	6359809	467	324	8.2793	7.3076	0.0623	0.101			Chr1	4875001	4925000	4905694	251	198	6.4144	6.1745	0.0191	0.0702
Chr1	4670001	4720000	4701150	502	135	8.0099	5.4093	0.1938	0.0838			Chr1	6345001	6395000	6363571	391	269	5.8481	4.9523	0.0829	0.1187			Chr1	4880001	4930000	4905937	254	201	6.492	6.3037	0.0147	0.0555
Chr1	4675001	4725000	4705764	567	138	8.4015	5.6139	0.1989	0.0865			Chr1	6350001	6400000	6366671	407	276	6.506	5.2788	0.1041	0.1449			Chr1	4885001	4935000	4905937	254	201	6.492	6.3037	0.0147	0.0555
Chr1	4680001	4730000	4708229	632	154	9.3542	5.6596	0.2461	0.108			Chr1	6355001	6405000	6375926	345	218	6.908	4.9061	0.1695	0.25			Chr1	4890001	4940000	4906189	256	203	6.5007	6.3109	0.0148	0.0559
Chr1	4685001	4735000	4711353	682	160	9.6617	4.7956	0.3366	0.134			Chr1	6360001	6410000	6384968	265	163	6.3056	3.858	0.2408	0.3519			Chr1	4895001	4945000	4911336	287	232	7.3836	7.1584	0.0155	0.0545
Chr1	4690001	4740000	4715163	695	133	9.1345	4.7113	0.3195	0.139			Chr1	6365001	6415000	6389041	290	172	6.5324	3.9532	0.246	0.3454			Chr1	4900001	4950000	4922196	390	334	10.5477	10.4602	0.0042	0.0144
Chr1	4695001	4745000	4720133	715	159	11.4151	6.2527	0.2922	0.1502			Chr1	6370001	6420000	6399947	344	225	7.2033	4.7175	0.2085	0.3367			Chr1	4905001	4955000	4935191	424	388	10.9212	10.6107	0.0144	0.0461
Chr1	4700001	4750000	4725609	717	198	14.0145	8.9977	0.218	0.1334			Chr1	6375001	6425000	6405771	382	253	8.1173	5.7347	0.172	0.2687			Chr1	4915001	4965000	4950730	375	314	7.7334	7.4845	0.0164	0.0471
Chr1	4705001	4755000	4730279	757	199	13.3946	8.5722	0.2195	0.1423			Chr1	6380001	6430000	6409858	428	297	9.1695	6.8689	0.1434	0.2391			Chr1	4920001	4970000	4954559	486	412	9.8504	9.7795	0.0036	0.0102
Chr1	4710001	4760000	4735565	751	199	13.0033	8.1104	0.2317	0.1518			Chr1	6385001	6435000	6415770	392	262	7.8012	6.0369	0.1275	0.2391			Chr1	4925001	4975000	4958686	622	540	12.6334	12.5454	0.0035	0.0091
Chr1	4715001	4765000	4739231	725	169	10.8315	7.0427	0.212	0.1402			Chr1	6390001	6440000	6418298	411	264	7.8271	6.0385	0.129	0.2397			Chr1	4930001	4980000	4962419	768	668	15.0339	14.8038	0.0077	0.0195
Chr1	4720001	4770000	4742617	678	156	9.8804	6.4918	0.207	0.1342			Chr1	6395001	6445000	6419399	427	274	8.0787	6.2144	0.1304	0.24			Chr1	4935001	4985000	4964120	841	720	16.5336	15.8623	0.0207	0.0521
Chr1	4725001	4775000	4747690	637	157	10.0029	6.3589	0.2227	0.1321			Chr1	6400001	6450000	6422846	425	276	7.5287	5.8152	0.1284	0.2306			Chr1	4940001	4990000	4965473	887	766	18.9935	17.223	0.0489	0.1237
Chr1	4730001	4780000	4753368	645	145	9.3315	5.7177	0.2401	0.1348			Chr1	6405001	6455000	6426060	387	252	5.8364	5.1365	0.0638	0.1205			Chr1	4945001	4995000	4966910	860	735	18.0936	16.2772	0.0528	0.134
Chr1	4735001	4785000	4758746	646	140	9.0977	5.9075	0.2126	0.1244			Chr1	6410001	6460000	6434109	478	330	7.1361	6.8422	0.021	0.0432			Chr1	4950001	5000000	4969710	748	627	14.8726	12.9519	0.069	0.1667
Chr1	4740001	4790000	4762049	611	143	9.3194	6.0599	0.2119	0.1245			Chr1	6415001	6465000	6437908	482	354	8.0518	7.8355	0.0136	0.0321			Chr1	4955001	5005000	4974033	636	530	13.6573	11.8329	0.0716	0.1732
Chr1	4745001	4795000	4768869	622	118	6.7725	4.3506	0.2177	0.1054			Chr1	6420001	6470000	6443137	391	274	6.5526	6.4452	0.0083	0.0196			Chr1	4960001	5010000	4977056	575	490	12.9129	11.1249	0.0744	0.181
Chr1	4750001	4800000	4774632	603	78	5.2984	2.1996	0.4133	0.1431			Chr1	6425001	6475000	6452413	401	295	6.6038	5.6666	0.0764	0.1274			Chr1	4965001	5015000	4979442	592	484	12.7328	11.0552	0.0705	0.1733
Chr1	4755001	4805000	4780027	552	77	5.8697	2.7742	0.3581	0.1269			Chr1	6430001	6480000	6458302	376	268	5.3982	4.4355	0.0979	0.1512			Chr1	4970001	5020000	4983320	497	386	10.6158	8.7603	0.0958	0.2323
Chr1	4760001	4810000	4784916	500	65	4.7616	2.2246	0.3632	0.1079			Chr1	6435001	6485000	6460216	351	260	5.3616	4.4173	0.0966	0.1437			Chr1	4975001	5025000	4988064	366	256	7.7214	5.9146	0.1325	0.3425
Chr1	4765001	4815000	4789511	507	63	4.5013	2.2181	0.3398	0.1009			Chr1	6440001	6490000	6462710	324	262	5.3457	4.4386	0.0927	0.1405			Chr1	4980001	5030000	4996482	224	125	5.2433	3.5269	0.1957	0.5452
Chr1	4770001	4820000	4794397	561	89	5.1826	2.4434	0.3592	0.1022			Chr1	6445001	6495000	6469930	384	322	6.6188	5.9213	0.0556	0.0906			Chr1	4985001	5035000	5009081	186	73	3.7436	2.4684	0.2053	0.622
Chr1	4775001	4825000	4799984	592	124	6.4298	3.6179	0.2799	0.1035			Chr1	6460001	6510000	6488207	418	360	8.9116	8.7609	0.0085	0.0151			Chr1	4990001	5040000	5018128	150	33	1.3706	1.2993	0.0267	0.1363
Chr1	4780001	4830000	4806124	585	125	6.3522	3.8325	0.2474	0.0956			Chr1	6515001	6565000	6535458	283	219	7.0626	6.9923	0.005	0.0074			Chr1	5025001	5075000	5050642	129	46	1.2901	1.2022	0.0352	0.1256
Chr1	4785001	4835000	4811992	580	117	5.8744	3.544	0.2474	0.0955			Chr1	6520001	6570000	6544990	232	145	4.0729	3.6061	0.0608	0.0985			Chr1	5030001	5080000	5061528	194	104	2.835	2.5031	0.0622	0.1607
Chr1	4790001	4840000	4815762	620	119	5.7803	3.4604	0.2511	0.0952			Chr1	6525001	6575000	6550138	210	130	3.1889	2.9828	0.0334	0.056			Chr1	5035001	5085000	5072165	230	148	3.792	3.2978	0.0697	0.1812
Chr1	4795001	4845000	4821216	568	107	5.6541	3.2673	0.2675	0.1105			Chr1	6530001	6580000	6555448	204	119	2.8502	2.6207	0.0419	0.0678			Chr1	5040001	5090000	5077858	301	191	5.3415	4.3983	0.0968	0.2537
Chr1	4800001	4850000	4826948	578	104	4.4227	2.6508	0.2505	0.0954			Chr1	6535001	6585000	6564870	173	88	2.5894	2.2626	0.0674	0.1272			Chr1	5045001	5095000	5084048	389	250	6.178	5.2855	0.0779	0.2075
Chr1	4805001	4855000	4830557	585	102	4.0254	2.2622	0.2804	0.108			Chr1	6540001	6590000	6564870	173	88	2.5894	2.2626	0.0674	0.1272			Chr1	5050001	5100000	5086843	482	335	8.1951	6.7051	0.1	0.2637
Chr1	4810001	4860000	4833037	594	106	4.257	2.3482	0.289	0.1184			Chr1	6545001	6595000	6565891	165	84	2.523	2.2289	0.0619	0.1174			Chr1	5055001	5105000	5089653	586	434	9.7183	8.0267	0.0953	0.2628
Chr1	4815001	4865000	4836587	580	122	5.5234	2.5218	0.3731	0.1466			Chr1	6550001	6600000	6566394	161	83	2.5171	2.2061	0.0658	0.1235			Chr1	5060001	5110000	5092695	697	523	11.2772	9.3368	0.0941	0.2627
Chr1	4820001	4870000	4842205	555	96	4.8589	2.353	0.3475	0.1618			Chr1	6555001	6605000	6567071	153	78	2.493	2.1355	0.0772	0.1419			Chr1	5065001	5115000	5095820	812	615	13.8075	11.6753	0.0837	0.2353
Chr1	4825001	4875000	4848940	547	57	3.1001	1.1067	0.4739	0.177			Chr1	6560001	6610000	6570739	110	58	2.1575	1.847	0.0775	0.1454			Chr1	5070001	5120000	5095998	817	621	13.8274	11.7065	0.0831	0.2338
Chr1	4830001	4880000	4855419	551	51	2.8651	0.8314	0.5502	0.1913			Chr1	6565001	6615000	6574219	76	32	1.0663	0.8336	0.1225	0.1919			Chr1	5075001	5125000	5097944	796	589	12.7351	10.8489	0.08	0.2279
Chr1	4835001	4885000	4860162	524	50	2.7437	0.828	0.5364	0.1845			Chr1	6570001	6620000	6578794	49	32	1.0663	0.8336	0.1225	0.1919			Chr1	5080001	5130000	5102960	809	599	12.7444	11.0141	0.0728	0.2186
Chr1	4840001	4890000	4864970	494	46	2.6174	0.7592	0.5503	0.1878			Chr1	6575001	6625000	6580743	37	23	0.986	0.7226	0.1542	0.3427			Chr1	5085001	5135000	5106382	776	580	12.4567	10.9091	0.0662	0.2091
Chr1	4845001	4895000	4868571	488	46	2.7154	0.9196	0.494	0.1988			Chr1	6580001	6630000	6583365	18	15	0.8531	0.6587	0.1286	0.3435			Chr1	5090001	5140000	5110947	756	586	12.6917	11.1374	0.0652	0.2041
Chr1	4850001	4900000	4873324	437	41	2.7416	0.9404	0.4892	0.212			Chr1	6645001	6695000	6672193	21	19	0.1667	0.1119	0.1967	0.313			Chr1	5095001	5145000	5115357	677	526	11.7617	10.1081	0.0756	0.2344
Chr1	4855001	4905000	4879017	447	56	3.3437	1.5165	0.3759	0.1981			Chr1	6650001	6700000	6672193	21	19	0.1667	0.1119	0.1967	0.313			Chr1	5100001	5150000	5119149	604	441	9.7445	8.6885	0.0573	0.1851
Chr1	4860001	4910000	4885550	501	99	7.0603	4.8706	0.1835	0.1513			Chr1	6655001	6705000	6682087	28	26	0.3301	0.1635	0.3376	0.3074			Chr1	5105001	5155000	5124416	534	342	8.2213	7.3668	0.0548	0.1737
Chr1	4865001	4915000	4890987	547	94	6.0139	4.9378	0.0983	0.0924			Chr1	6660001	6710000	6682087	28	26	0.3301	0.1635	0.3376	0.3074			Chr1	5110001	5160000	5130810	444	249	6.6538	6.0531	0.0473	0.1519
Chr1	4870001	4920000	4894456	509	97	5.8836	4.8628	0.095	0.0863			Chr1	6665001	6715000	6690873	37	25	0.3301	0.1635	0.3376	0.2952			Chr1	5115001	5165000	5138406	340	157	4.1235	3.7146	0.0522	0.1793
Chr1	4875001	4925000	4900165	479	100	6.1672	5.0257	0.102	0.095			Chr1	6670001	6720000	6704722	23	13	0.2153	0.0542	0.5978	0.28			Chr1	5120001	5170000	5138909	335	151	4.1036	3.6835	0.054	0.185
Chr1	4880001	4930000	4905797	435	102	6.5322	5.1429	0.119	0.1097			Chr1	6675001	6725000	6706248	22	12	0.2153	0.0542	0.5978	0.28			Chr1	5125001	5175000	5140249	315	153	4.2063	3.7751	0.054	0.1895
Chr1	4885001	4935000	4908980	414	102	6.5322	5.1429	0.119	0.1097			Chr1	6680001	6730000	6706248	22	12	0.2153	0.0542	0.5978	0.28			Chr1	5130001	5180000	5144560	230	85	2.652	2.309	0.0691	0.2698
Chr1	4890001	4940000	4912229	398	103	6.5551	5.1429	0.1207	0.1044			Chr1	6685001	6735000	6707302	23	12	0.2153	0.0542	0.5978	0.28			Chr1	5135001	5185000	5146873	193	60	1.9828	1.6193	0.1009	0.324
Chr1	4895001	4945000	4915884	393	111	8.241	5.8183	0.1723	0.1381			Chr1	6690001	6740000	6709807	25	14	0.2397	0.0542	0.6312	0.278			Chr1	5150001	5200000	5168131	113	5	0.1177	0.0977	0.0928	1.3533
Chr1	4900001	4950000	4921500	439	151	9.8995	6.8301	0.1835	0.1343			Chr1	6695001	6745000	6712898	21	10	0.1878	0.0516	0.5692	0.2987			Chr1	5155001	5205000	5176226	82	5	0.1177	0.0977	0.0928	1.3533
Chr1	4905001	4955000	4929107	465	166	10.0841	6.872	0.1894	0.1306			Chr1	6700001	6750000	6714460	22	10	0.1878	0.0516	0.5692	0.2987			Chr1	5160001	5210000	5184258	57	5	0.1177	0.0977	0.0928	1.3533
Chr1	4910001	4960000	4937100	434	130	7.1778	4.2332	0.258	0.1537			Chr1	6780001	6830000	6810233	174	86	1.8315	1.6691	0.0464	0.0914			Chr1	5165001	5215000	5194586	47	10	0.3956	0.3467	0.0658	0.461
Chr1	4915001	4965000	4946238	427	122	7.3794	4.1622	0.2788	0.1734			Chr1	6800001	6850000	6823683	282	167	4.955	4.8191	0.0139	0.0342			Chr1	5170001	5220000	5195185	46	10	0.3956	0.3467	0.0658	0.461
Chr1	4920001	4970000	4950655	493	156	10.584	5.2016	0.341	0.2049			Chr1	6805001	6855000	6835313	337	212	6.2382	6.1405	0.0079	0.0197			Chr1	5175001	5225000	5199599	51	13	0.4061	0.3206	0.1176	0.442
Chr1	4925001	4975000	4955071	503	182	13.407	5.8102	0.3953	0.2283			Chr1	6810001	6860000	6840587	406	283	8.7869	8.4905	0.0172	0.0399			Chr1	5180001	5230000	5202127	56	13	0.4061	0.3206	0.1176	0.442
Chr1	4930001	4980000	4959747	554	232	17.4052	7.2821	0.4101	0.2295			Chr1	6815001	6865000	6844221	378	279	9.1965	9.0392	0.0086	0.02			Chr1	5185001	5235000	5211347	76	13	0.4061	0.3206	0.1176	0.442
Chr1	4935001	4985000	4963483	616	253	18.7388	7.9092	0.4064	0.2282			Chr1	6820001	6870000	6847302	339	269	9.1597	8.9787	0.01	0.0234			Chr1	5190001	5240000	5220605	92	13	0.4061	0.3206	0.1176	0.442
Chr1	4940001	4990000	4967388	688	290	21.3031	11.4958	0.299	0.1791			Chr1	6825001	6875000	6848019	349	279	9.5209	9.2068	0.0168	0.0387			Chr1	5195001	5245000	5224194	81	13	0.4061	0.3206	0.1176	0.442
Chr1	4945001	4995000	4970674	733	291	20.2615	12.5273	0.2359	0.1453			Chr1	6830001	6880000	6849613	333	263	8.9456	8.8285	0.0066	0.0153			Chr1	5200001	5250000	5234774	93	10	0.391	0.3145	0.1085	0.4199
Chr1	4950001	5000000	4973513	684	251	18.451	11.388	0.2367	0.1482			Chr1	6835001	6885000	6853101	306	241	8.72	8.2732	0.0263	0.0605			Chr1	5205001	5255000	5236930	96	13	0.488	0.406	0.0918	0.4165
Chr1	4955001	5005000	4977349	625	219	17.8529	11.0044	0.2373	0.1503			Chr1	6840001	6890000	6856942	244	192	6.7343	6.296	0.0336	0.0747			Chr1	5210001	5260000	5238087	102	19	0.5226	0.4742	0.0486	0.1951
Chr1	4960001	5010000	4982543	641	217	17.1803	10.4579	0.2432	0.1456			Chr1	6845001	6895000	6857151	240	188	6.7135	6.2697	0.0342	0.0761			Chr1	5215001	5265000	5247741	147	54	1.5582	1.3456	0.0732	0.2314
Chr1	4965001	5015000	4988611	648	214	16.7587	10.2882	0.2392	0.1431			Chr1	6850001	6900000	6869059	305	247	7.6927	6.898	0.0545	0.0974			Chr1	5220001	5270000	5248421	153	60	1.5882	1.364	0.076	0.2366
Chr1	4970001	5020000	4994235	629	175	13.5438	9.2488	0.1884	0.1155			Chr1	6855001	6905000	6885804	320	275	7.7933	6.3734	0.1002	0.1478			Chr1	5225001	5275000	5253383	176	80	2.1699	1.8152	0.089	0.2671
Chr1	4975001	5025000	4999471	660	145	10.4346	8.4773	0.1035	0.0654			Chr1	6860001	6910000	6897540	271	225	5.9435	4.4408	0.1447	0.1893			Chr1	5230001	5280000	5255124	178	83	2.425	1.9438	0.1102	0.3218
Chr1	4995001	5045000	5022260	548	28	1.9719	1.3372	0.1918	0.1139			Chr1	6865001	6915000	6899870	275	230	6.1234	4.4568	0.1575	0.2111			Chr1	5235001	5285000	5262221	191	87	2.449	1.9684	0.1088	0.3226
Chr1	5000001	5050000	5025974	603	25	1.9719	1.3372	0.1918	0.1157			Chr1	6870001	6920000	6899870	275	230	6.1234	4.4568	0.1575	0.2111			Chr1	5240001	5290000	5270028	204	90	2.4677	1.9744	0.1111	0.3271
Chr1	5005001	5055000	5027746	605	20	1.368	0.7968	0.2638	0.1402			Chr1	6875001	6925000	6900910	265	220	5.7622	4.2288	0.1535	0.2044			Chr1	5245001	5295000	5271949	224	90	2.4677	1.9744	0.1111	0.3271
Chr1	5010001	5060000	5030778	536	8	0.82	0.542	0.2041	0.1696			Chr1	6880001	6930000	6903636	287	228	5.9141	4.4925	0.1366	0.1868			Chr1	5250001	5300000	5276867	209	92	2.4677	1.9744	0.1111	0.3238
Chr1	5015001	5065000	5033932	455	8	0.82	0.542	0.2041	0.1696			Chr1	6885001	6935000	6906322	292	223	5.6557	4.3442	0.1312	0.1764			Chr1	5255001	5305000	5280192	225	93	2.4056	1.9167	0.1131	0.3218
Chr1	5020001	5070000	5036620	392	8	0.82	0.542	0.2041	0.1696			Chr1	6890001	6940000	6906437	293	223	5.6557	4.3442	0.1312	0.1764			Chr1	5260001	5310000	5281599	226	89	2.3757	1.8539	0.1234	0.355
Chr1	5025001	5075000	5046269	381	27	2.0256	1.6683	0.0967	0.054			Chr1	6895001	6945000	6910545	330	223	5.6557	4.3442	0.1312	0.1764			Chr1	5265001	5315000	5293585	240	100	1.8795	1.5542	0.0948	0.3079
Chr1	5030001	5080000	5052979	420	46	2.9031	1.7922	0.2366	0.0939			Chr1	6900001	6950000	6915667	254	151	4.0815	3.2139	0.1189	0.1751			Chr1	5270001	5320000	5297712	271	120	2.4004	2.0203	0.086	0.2888
Chr1	5035001	5085000	5061359	437	58	3.3916	1.8562	0.2926	0.1127			Chr1	6905001	6955000	6931340	172	70	1.9338	1.8626	0.0188	0.0589			Chr1	5275001	5325000	5308088	360	207	5.7166	4.7904	0.0881	0.3473
Chr1	5040001	5090000	5067730	491	75	4.1674	2.5268	0.2451	0.1106			Chr1	6930001	6980000	6950565	165	79	1.8763	1.787	0.0244	0.1201			Chr1	5280001	5330000	5312098	434	280	8.308	7.319	0.0633	0.2952
Chr1	5045001	5095000	5075261	471	92	4.9366	2.8297	0.2713	0.1219			Chr1	6935001	6985000	6953226	148	80	1.8763	1.787	0.0244	0.1201			Chr1	5285001	5335000	5319735	552	419	12.3756	10.9981	0.0589	0.2488
Chr1	5050001	5100000	5082708	465	112	6.2965	3.4628	0.2904	0.1228			Chr1	6940001	6990000	6953316	147	80	1.8763	1.787	0.0244	0.1201			Chr1	5290001	5340000	5322383	523	420	12.4334	11.0249	0.06	0.2529
Chr1	5055001	5105000	5085942	479	136	9.2172	3.829	0.413	0.151			Chr1	6945001	6995000	6956759	110	80	1.8763	1.787	0.0244	0.1201			Chr1	5295001	5345000	5327283	620	526	15.1342	13.8613	0.0439	0.1856
Chr1	5060001	5110000	5088159	524	158	11.3198	5.2728	0.3644	0.1383			Chr1	6950001	7000000	6957561	102	77	1.775	1.773	0.0006	0.0037			Chr1	5300001	5350000	5332104	779	677	18.0154	16.1946	0.0532	0.201
Chr1	5065001	5115000	5091863	619	202	16.0724	7.7344	0.3502	0.1364			Chr1	6955001	7005000	6959810	70	53	1.3841	1.1823	0.0786	0.2781			Chr1	5305001	5355000	5335657	880	751	19.6076	17.3876	0.06	0.2146
Chr1	5070001	5120000	5092928	645	204	16.2057	7.7408	0.3535	0.1375			Chr1	6960001	7010000	6961798	37	28	0.6631	0.5472	0.0958	0.2102			Chr1	5310001	5360000	5337725	956	821	21.4196	19.1373	0.0563	0.1999
Chr1	5075001	5125000	5097643	625	185	15	6.6146	0.388	0.1482			Chr1	6995001	7045000	7040891	100	84	2.8077	2.6736	0.0245	0.0624			Chr1	5315001	5365000	5339510	892	770	20.6023	18.3166	0.0587	0.2065
Chr1	5080001	5130000	5103705	638	205	16.1838	8.3127	0.3213	0.142			Chr1	7000001	7050000	7041843	119	99	2.9304	2.8488	0.0141	0.0344			Chr1	5320001	5370000	5341364	885	767	20.6824	18.5076	0.0555	0.1964
Chr1	5085001	5135000	5109926	636	206	16.5345	8.7602	0.3073	0.1412			Chr1	7005001	7055000	7044144	147	115	3.5845	3.2303	0.052	0.1234			Chr1	5325001	5375000	5347785	877	754	19.3177	17.6722	0.0445	0.1601
Chr1	5090001	5140000	5117599	656	219	17.0562	8.8984	0.3143	0.1481			Chr1	7010001	7060000	7048531	218	179	5.9275	5.5127	0.0363	0.0874			Chr1	5330001	5380000	5351980	860	720	17.3311	15.7456	0.0479	0.1592
Chr1	5095001	5145000	5123345	696	200	16.0321	8.494	0.3074	0.1447			Chr1	7015001	7065000	7052818	313	244	7.8708	7.4447	0.0278	0.0672			Chr1	5335001	5385000	5356172	712	578	13.345	12.1592	0.0465	0.1526
Chr1	5100001	5150000	5127962	691	180	14.6722	7.8609	0.3023	0.1471			Chr1	7020001	7070000	7056941	437	331	9.989	9.3432	0.0334	0.0861			Chr1	5340001	5390000	5356427	703	574	13.2687	12.1265	0.045	0.1479
Chr1	5105001	5155000	5131871	732	156	11.7515	7.4946	0.2212	0.1264			Chr1	7025001	7075000	7059634	531	410	12.2657	11.2014	0.0454	0.1206			Chr1	5345001	5395000	5360125	604	470	10.6153	9.353	0.0632	0.1961
Chr1	5110001	5160000	5133959	693	134	9.649	6.0508	0.2292	0.1404			Chr1	7030001	7080000	7059732	534	413	12.3195	11.2397	0.0458	0.1214			Chr1	5350001	5400000	5368054	475	331	7.9881	7.2698	0.0471	0.1633
Chr1	5115001	5165000	5139643	657	90	4.8964	3.5893	0.154	0.1583			Chr1	7035001	7085000	7059774	535	413	12.3195	11.2397	0.0458	0.1214			Chr1	5355001	5405000	5375445	379	258	6.4252	6.0691	0.0285	0.1129
Chr1	5120001	5170000	5141584	658	88	4.7631	3.5828	0.1414	0.1509			Chr1	7040001	7090000	7061199	525	407	11.8464	10.721	0.0499	0.1274			Chr1	5360001	5410000	5380904	299	188	4.6739	4.3561	0.0352	0.1491
Chr1	5125001	5175000	5146711	689	92	4.878	3.7454	0.1313	0.1358			Chr1	7045001	7095000	7064900	449	339	9.6489	8.6744	0.0532	0.1429			Chr1	5365001	5415000	5380904	299	188	4.6739	4.3561	0.0352	0.1491
Chr1	5130001	5180000	5151264	651	53	2.8167	1.9233	0.1885	0.2102			Chr1	7050001	7100000	7067181	451	337	9.8704	8.7675	0.0592	0.1605			Chr1	5370001	5420000	5382216	269	165	4.0429	3.6806	0.0469	0.1968
Chr1	5135001	5185000	5155186	602	40	1.9775	1.4118	0.1669	0.1985			Chr1	7055001	7105000	7070038	449	323	9.2241	8.4186	0.0457	0.127			Chr1	5375001	5425000	5389755	159	66	1.3965	1.229	0.0638	0.2058
Chr1	5165001	5215000	5186895	386	10	0.7374	0.4681	0.2233	0.0738			Chr1	7060001	7110000	7074016	396	263	6.8811	6.1363	0.0572	0.1665			Chr1	5380001	5430000	5398334	97	26	0.5367	0.4985	0.0369	0.1384
Chr1	5170001	5220000	5190237	383	10	0.7374	0.4681	0.2233	0.0738			Chr1	7065001	7115000	7078085	305	199	4.9636	4.2133	0.0818	0.2574			Chr1	5385001	5435000	5402597	104	25	0.431	0.3812	0.0614	0.1768
Chr1	5175001	5225000	5201851	401	7	0.7714	0.3121	0.4239	0.1286			Chr1	7070001	7120000	7086129	185	114	2.8647	2.3891	0.0905	0.2508			Chr1	5390001	5440000	5407565	121	25	0.431	0.3812	0.0614	0.1768
Chr1	5180001	5230000	5207210	395	7	0.7714	0.3121	0.4239	0.1286			Chr1	7075001	7125000	7104380	109	37	0.588	0.5309	0.0511	0.0908			Chr1	5395001	5445000	5412066	110	29	0.4844	0.421	0.0701	0.1825
Chr1	5185001	5235000	5212305	423	8	0.8726	0.4848	0.2857	0.1108			Chr1	7080001	7130000	7109942	135	50	1.0864	0.9273	0.079	0.1185			Chr1	5400001	5450000	5423429	74	21	0.4099	0.3329	0.1036	0.308
Chr1	5190001	5240000	5217259	431	7	0.8669	0.4848	0.2827	0.1362			Chr1	7085001	7135000	7117780	204	107	2.8071	2.4644	0.065	0.1064			Chr1	5405001	5455000	5438355	54	22	0.7519	0.6805	0.0498	0.1594
Chr1	5195001	5245000	5221678	430	7	0.8669	0.4848	0.2827	0.1362			Chr1	7090001	7140000	7125128	285	171	4.1782	3.6483	0.0677	0.1237			Chr1	5410001	5460000	5443463	65	30	0.9458	0.8122	0.076	0.1688
Chr1	5200001	5250000	5227955	414	7	0.9122	0.8882	0.0133	0.0071			Chr1	7095001	7145000	7125490	282	171	4.1782	3.6483	0.0677	0.1237			Chr1	5415001	5465000	5450939	102	60	2.0138	1.708	0.0822	0.2359
Chr1	5250001	5300000	5280207	642	53	2.8567	2.707	0.0269	0.0183			Chr1	7100001	7150000	7128104	266	158	3.834	3.38	0.0629	0.1132			Chr1	5420001	5470000	5454124	128	60	2.0138	1.708	0.0822	0.2359
Chr1	5255001	5305000	5282626	665	57	3.5534	3.2239	0.0486	0.0266			Chr1	7105001	7155000	7130905	240	156	3.8262	3.3473	0.0668	0.1185			Chr1	5425001	5475000	5456339	143	70	2.2449	1.819	0.1048	0.2653
Chr1	5260001	5310000	5285287	704	51	3.4907	3.0814	0.0623	0.0331			Chr1	7110001	7160000	7132833	223	153	3.8262	3.3473	0.0668	0.1188			Chr1	5430001	5480000	5461687	184	105	3.4175	2.7	0.1173	0.2779
Chr1	5265001	5315000	5290873	742	41	3.847	2.869	0.1456	0.0809			Chr1	7115001	7165000	7133917	225	156	3.8004	3.3382	0.0647	0.1161			Chr1	5435001	5485000	5466772	213	143	4.2988	3.8509	0.055	0.1342
Chr1	5270001	5320000	5294422	727	50	4.3297	3.195	0.1508	0.0858			Chr1	7120001	7170000	7134816	225	158	3.7811	3.2639	0.0734	0.1336			Chr1	5440001	5490000	5472083	232	179	5.0402	4.456	0.0615	0.1547
Chr1	5275001	5325000	5298232	724	78	7.2915	4.4991	0.2368	0.1198			Chr1	7125001	7175000	7137624	218	164	4.1317	3.6764	0.0583	0.1103			Chr1	5445001	5495000	5474114	238	184	5.5307	4.8664	0.0639	0.1711
Chr1	5280001	5330000	5303247	723	106	10.1345	6.7262	0.2021	0.1115			Chr1	7130001	7180000	7139388	190	148	3.5795	3.2417	0.0495	0.101			Chr1	5450001	5500000	5474870	233	179	5.3564	4.7079	0.0644	0.1703
Chr1	5285001	5335000	5310293	722	155	13.1294	8.5685	0.2102	0.115			Chr1	7135001	7185000	7143472	120	91	1.8587	1.7045	0.0433	0.1052			Chr1	5455001	5505000	5475564	226	173	4.9501	4.3343	0.0663	0.1732
Chr1	5290001	5340000	5314096	717	155	13.1542	8.6666	0.2057	0.113			Chr1	7165001	7215000	7197144	125	45	1.1503	0.9408	0.1002	0.1061			Chr1	5460001	5510000	5477054	213	164	4.6909	4.1605	0.0599	0.1678
Chr1	5295001	5345000	5319509	673	178	14.6907	9.4216	0.2185	0.1151			Chr1	7170001	7220000	7208471	259	158	2.4139	2.0479	0.082	0.0665			Chr1	5465001	5515000	5479954	177	135	3.6354	3.2726	0.0525	0.1354
Chr1	5300001	5350000	5324715	623	194	15.8488	9.5139	0.2498	0.1207			Chr1	7175001	7225000	7214824	409	293	3.8056	3.2964	0.0717	0.0576			Chr1	5470001	5520000	5485180	164	135	3.6354	3.2726	0.0525	0.1354
Chr1	5305001	5355000	5329052	646	209	16.0631	8.8973	0.2871	0.1332			Chr1	7180001	7230000	7215041	413	295	3.8432	3.3864	0.0632	0.0507			Chr1	5475001	5525000	5492217	176	125	3.4042	3.1616	0.0369	0.1024
Chr1	5310001	5360000	5333733	653	222	16.4196	8.9796	0.2929	0.1329			Chr1	7185001	7235000	7216169	439	304	3.9566	3.555	0.0535	0.0446			Chr1	5485001	5535000	5505529	101	54	1.3927	1.1717	0.0862	0.2686
Chr1	5315001	5365000	5338833	582	207	14.7655	7.8955	0.3032	0.1314			Chr1	7190001	7240000	7220553	470	335	4.9833	4.7447	0.0245	0.0274			Chr1	5490001	5540000	5517743	72	25	0.8326	0.7806	0.0322	0.0743
Chr1	5320001	5370000	5343810	613	204	15.5745	8.0932	0.3161	0.1355			Chr1	7195001	7245000	7221706	490	340	5.0216	4.7788	0.0248	0.0279			Chr1	5500001	5550000	5536987	135	82	3.4992	3.1317	0.0554	0.1234
Chr1	5325001	5375000	5349703	652	209	16.7626	7.3651	0.3895	0.1491			Chr1	7200001	7250000	7223965	534	366	5.2045	5.0545	0.0146	0.0166			Chr1	5505001	5555000	5538514	149	95	4.219	3.8353	0.0476	0.1154
Chr1	5330001	5380000	5355337	657	205	16.2122	6.7035	0.4149	0.147			Chr1	7205001	7255000	7226805	529	374	5.6673	5.4454	0.02	0.0237			Chr1	5510001	5560000	5540497	163	106	4.5976	4.1724	0.0485	0.1196
Chr1	5335001	5385000	5359957	565	155	13.041	4.8518	0.4577	0.149			Chr1	7210001	7260000	7231636	557	416	6.4486	5.9674	0.0388	0.0447			Chr1	5515001	5565000	5542267	175	107	4.7438	4.3678	0.0413	0.1073
Chr1	5340001	5390000	5362816	526	153	12.9996	4.7517	0.4646	0.1503			Chr1	7215001	7265000	7235026	608	429	6.2533	6.0383	0.0175	0.0211			Chr1	5520001	5570000	5545362	171	109	4.766	4.397	0.0403	0.1047
Chr1	5345001	5395000	5367428	511	131	11.463	3.9967	0.483	0.1529			Chr1	7220001	7270000	7242840	519	360	6.8064	6.725	0.006	0.0104			Chr1	5525001	5575000	5553762	172	131	5.1457	4.7566	0.0393	0.1045
Chr1	5350001	5400000	5374147	567	114	10.5016	3.6008	0.4893	0.1625			Chr1	7225001	7275000	7254289	402	259	6.7173	6.6989	0.0014	0.0037			Chr1	5530001	5580000	5557648	188	136	5.1848	4.8135	0.0371	0.1051
Chr1	5355001	5405000	5380187	571	94	9.6697	3.3546	0.4849	0.1629			Chr1	7240001	7290000	7270139	561	433	11.5029	11.4279	0.0033	0.0085			Chr1	5535001	5585000	5557924	188	136	5.2129	4.8409	0.037	0.1052
Chr1	5360001	5410000	5383635	521	80	9.2489	3.2666	0.478	0.1647			Chr1	7245001	7295000	7273397	598	459	12.1927	12.0266	0.0069	0.0177			Chr1	5540001	5590000	5559961	189	129	5.0316	4.6269	0.0419	0.1257
Chr1	5365001	5415000	5388459	561	83	9.5219	3.4371	0.4695	0.163			Chr1	7250001	7300000	7279496	676	552	14.5246	13.6929	0.0295	0.0775			Chr1	5545001	5595000	5561465	187	123	4.6528	4.2511	0.0451	0.1296
Chr1	5370001	5420000	5393181	516	76	8.2282	2.9135	0.477	0.16			Chr1	7255001	7305000	7282695	718	602	15.628	14.3201	0.0437	0.108			Chr1	5550001	5600000	5572609	130	64	1.9708	1.8841	0.0225	0.1013
Chr1	5375001	5425000	5398923	445	37	3.551	1.8959	0.3039	0.1175			Chr1	7260001	7310000	7286033	687	581	15.5736	14.4254	0.0383	0.1047			Chr1	5555001	5605000	5582158	158	89	2.4895	2.2101	0.0595	0.1944
Chr1	5380001	5430000	5404625	392	13	1.2584	0.3304	0.5841	0.1798			Chr1	7265001	7315000	7289951	667	581	16.1991	14.8741	0.0426	0.1142			Chr1	5560001	5610000	5586065	152	81	2.2862	1.9476	0.08	0.2516
Chr1	5385001	5435000	5405383	384	12	1.2584	0.3304	0.5841	0.1805			Chr1	7270001	7320000	7292970	653	539	14.4614	13.0925	0.0497	0.13			Chr1	5565001	5615000	5588318	139	79	2.1275	1.7444	0.099	0.2788
Chr1	5390001	5440000	5409896	420	12	1.2584	0.3304	0.5841	0.1805			Chr1	7275001	7325000	7295239	625	509	13.1673	11.6517	0.0611	0.1531			Chr1	5570001	5620000	5590344	133	80	2.137	1.7421	0.1018	0.2864
Chr1	5395001	5445000	5414965	426	14	1.4337	0.3453	0.6118	0.1779			Chr1	7280001	7330000	7298540	617	484	12.7667	11.0865	0.0704	0.17			Chr1	5575001	5625000	5595320	104	58	1.7573	1.3825	0.1194	0.3174
Chr1	5400001	5450000	5422464	356	12	0.8604	0.2203	0.5922	0.149			Chr1	7285001	7335000	7304763	541	404	10.5819	8.5035	0.1089	0.2544			Chr1	5580001	5630000	5600488	81	50	1.6758	1.2835	0.1326	0.3291
Chr1	5405001	5455000	5429731	314	16	0.6036	0.3616	0.2508	0.0994			Chr1	7290001	7340000	7309581	490	350	9.4586	7.554	0.112	0.251			Chr1	5585001	5635000	5600689	80	49	1.6477	1.2562	0.1348	0.3294
Chr1	5410001	5460000	5431710	310	18	0.8221	0.3786	0.3694	0.1342			Chr1	7295001	7345000	7314728	476	338	9.232	7.5099	0.1029	0.2319			Chr1	5590001	5640000	5602046	72	49	1.6477	1.2562	0.1348	0.3294
Chr1	5415001	5465000	5442781	306	30	1.9915	0.688	0.4865	0.1599			Chr1	7300001	7350000	7323238	391	242	7.0113	5.8108	0.0936	0.1972			Chr1	5595001	5645000	5602612	67	49	1.6477	1.2562	0.1348	0.3294
Chr1	5420001	5470000	5449329	335	30	1.9915	0.688	0.4865	0.1599			Chr1	7305001	7355000	7329905	348	184	5.4887	4.8202	0.0649	0.1566			Chr1	5600001	5650000	5603890	54	45	1.4453	1.1312	0.1219	0.2882
Chr1	5425001	5475000	5453675	356	35	2.8578	1.3214	0.3676	0.137			Chr1	7310001	7360000	7337936	408	247	6.0666	5.4354	0.0549	0.1333			Chr1	5605001	5655000	5610244	12	7	0.207	0.1016	0.3415	0.6442
Chr1	5430001	5480000	5458842	390	55	3.6135	1.609	0.3838	0.1091			Chr1	7315001	7365000	7345218	457	309	6.1476	5.765	0.0321	0.0759			Chr1	5710001	5760000	5740307	20	8	0.1575	0.1379	0.0665	0.2905
Chr1	5435001	5485000	5460942	426	78	5.4798	2.5023	0.373	0.1199			Chr1	7320001	7370000	7350326	487	363	7.1304	6.6696	0.0334	0.0878			Chr1	5715001	5765000	5740307	20	8	0.1575	0.1379	0.0665	0.2905
Chr1	5440001	5490000	5463883	378	79	5.7618	2.6234	0.3743	0.1223			Chr1	7325001	7375000	7353441	528	402	7.3324	6.8748	0.0322	0.0812			Chr1	5810001	5860000	5828077	17	11	0.2636	0.2546	0.0175	0.0723
Chr1	5445001	5495000	5467816	344	80	6.1146	2.9166	0.3541	0.1177			Chr1	7330001	7380000	7356966	522	411	7.5135	6.9952	0.0357	0.0863			Chr1	5815001	5865000	5828077	17	11	0.2636	0.2546	0.0175	0.0723
Chr1	5450001	5500000	5471199	331	76	6.1041	2.9166	0.3534	0.1189			Chr1	7335001	7385000	7363793	595	485	9.9148	9.2799	0.0331	0.0858			Chr1	5820001	5870000	5828077	17	11	0.2636	0.2546	0.0175	0.0723
Chr1	5455001	5505000	5473059	302	70	5.9592	2.7404	0.37	0.1205			Chr1	7340001	7390000	7366231	596	495	9.7732	9.3185	0.0238	0.0646			Chr1	5925001	5975000	5967899	6	6	0.1784	0.1489	0.0902	0.1684
Chr1	5460001	5510000	5475464	308	71	5.8051	2.7882	0.3511	0.1165			Chr1	7345001	7395000	7368880	568	491	10.0547	9.2573	0.0413	0.106			Chr1	5930001	5980000	5975901	31	28	1.2758	0.9864	0.1279	0.3279
Chr1	5465001	5515000	5480970	258	57	4.4028	2.3983	0.2947	0.0999			Chr1	7350001	7400000	7370599	533	468	9.7606	9.0144	0.0397	0.1036			Chr1	5935001	5985000	5977042	38	34	1.4218	1.1424	0.109	0.2902
Chr1	5470001	5520000	5489652	230	57	4.4028	2.3983	0.2947	0.0999			Chr1	7355001	7405000	7371604	506	459	9.663	8.9667	0.0374	0.0996			Chr1	5940001	5990000	5979377	50	40	1.9132	1.5561	0.1029	0.3156
Chr1	5475001	5525000	5502118	263	52	3.5365	1.765	0.3342	0.1042			Chr1	7360001	7410000	7374830	416	376	8.3582	7.7241	0.0394	0.1014			Chr1	5945001	5995000	5979377	50	40	1.9132	1.5561	0.1029	0.3156
Chr1	5480001	5530000	5509032	209	32	2.7808	1.4774	0.3061	0.1323			Chr1	7365001	7415000	7378258	325	294	7.3605	6.6235	0.0527	0.1417			Chr1	5950001	6000000	5979377	50	40	1.9132	1.5561	0.1029	0.3156
Chr1	5485001	5535000	5515753	176	9	0.9145	0.584	0.2206	0.0977			Chr1	7370001	7420000	7381256	263	235	6.2986	5.7066	0.0493	0.1214			Chr1	5955001	6005000	5979377	50	40	1.9132	1.5561	0.1029	0.3156
Chr1	5490001	5540000	5517412	189	12	0.8318	0.7519	0.0505	0.0318			Chr1	7375001	7425000	7383953	206	184	5.7376	5.3073	0.039	0.1004			Chr1	5960001	6010000	5979377	50	40	1.9132	1.5561	0.1029	0.3156
Chr1	5500001	5550000	5525327	193	21	2.7523	1.9415	0.1727	0.1092			Chr1	7380001	7430000	7384984	173	154	4.8064	4.3272	0.0525	0.1383			Chr1	5965001	6015000	5980529	47	37	1.852	1.5399	0.092	0.3274
Chr1	5505001	5555000	5531131	245	34	4.1907	2.3524	0.281	0.1383			Chr1	7385001	7435000	7393374	59	46	1.3375	1.128	0.085	0.1644			Chr1	5970001	6020000	5980529	47	37	1.852	1.5399	0.092	0.3274
Chr1	5510001	5560000	5534439	246	32	4.3234	2.4658	0.2736	0.1383			Chr1	7390001	7440000	7420214	59	35	1.3905	0.8869	0.2211	0.3325			Chr1	5975001	6025000	5980942	44	34	1.7348	1.4072	0.1043	0.3426
Chr1	5515001	5565000	5540753	281	33	4.4901	2.5179	0.2814	0.1454			Chr1	7395001	7445000	7431673	43	18	0.6075	0.3594	0.2566	0.3781			Chr1	5980001	6030000	5985047	19	12	0.6374	0.5698	0.056	0.2721
Chr1	5520001	5570000	5546392	286	33	4.4901	2.5179	0.2814	0.1454			Chr1	7400001	7450000	7434293	40	18	0.6075	0.3594	0.2566	0.3781			Chr1	5985001	6035000	5986770	12	6	0.4914	0.4137	0.0858	0.4609
Chr1	5525001	5575000	5558824	270	44	5.3511	2.8505	0.3049	0.1451			Chr1	7405001	7455000	7434293	40	18	0.6075	0.3594	0.2566	0.3781			Chr1	6050001	6100000	6082335	9	8	0.1099	0.0885	0.1079	0.1903
Chr1	5530001	5580000	5563429	348	51	5.6066	3.0425	0.2965	0.1363			Chr1	7410001	7460000	7435730	38	17	0.6075	0.3594	0.2566	0.3753			Chr1	6055001	6105000	6082335	9	8	0.1099	0.0885	0.1079	0.1903
Chr1	5535001	5585000	5565312	371	53	5.6777	3.1207	0.2906	0.134			Chr1	7415001	7465000	7435730	38	17	0.6075	0.3594	0.2566	0.3753			Chr1	6060001	6110000	6095665	6	5	0.0942	0.0719	0.1341	0.2113
Chr1	5540001	5590000	5568092	386	49	5.4784	2.8318	0.3185	0.1383			Chr1	7420001	7470000	7437256	35	16	0.6075	0.3594	0.2566	0.3726			Chr1	6065001	6115000	6095665	6	5	0.0942	0.0719	0.1341	0.2113
Chr1	5545001	5595000	5569868	400	49	5.4784	2.8318	0.3185	0.1383			Chr1	7425001	7475000	7437256	35	16	0.6075	0.3594	0.2566	0.3726			Chr1	6070001	6120000	6095665	6	5	0.0942	0.0719	0.1341	0.2113
Chr1	5550001	5600000	5573784	414	37	3.0783	1.3397	0.3935	0.1369			Chr1	7430001	7480000	7437256	35	16	0.6075	0.3594	0.2566	0.3726			Chr1	6075001	6125000	6099505	7	5	0.0942	0.0719	0.1341	0.2113
Chr1	5555001	5605000	5579397	402	37	2.5994	1.7122	0.2058	0.1069			Chr1	7435001	7485000	7437526	32	16	0.6075	0.3594	0.2566	0.3726			Chr1	6080001	6130000	6099505	7	5	0.0942	0.0719	0.1341	0.2113
Chr1	5560001	5610000	5583206	432	37	2.5086	1.5443	0.2379	0.1129			Chr1	7445001	7495000	7491612	14	5	0.047	0.0055	0.7923	0.1894			Chr1	6085001	6135000	6099505	7	5	0.0942	0.0719	0.1341	0.2113
Chr1	5565001	5615000	5586035	381	35	2.3019	1.4022	0.2429	0.1071			Chr1	7500001	7550000	7540611	20	9	0.2106	0.1308	0.2336	0.1285			Chr1	6090001	6140000	6116342	12	10	0.2514	0.1148	0.3729	0.5194
Chr1	5570001	5620000	5588407	349	35	2.3019	1.4022	0.2429	0.1071			Chr1	7505001	7555000	7540611	20	9	0.2106	0.1308	0.2336	0.1285			Chr1	6095001	6145000	6128648	23	21	0.3896	0.2856	0.1542	0.3147
Chr1	5575001	5625000	5591764	289	24	1.441	1.0695	0.148	0.0785			Chr1	7510001	7560000	7554644	131	110	2.5316	1.7767	0.1752	0.1658			Chr1	6100001	6150000	6140289	17	16	0.2954	0.2136	0.1607	0.3631
Chr1	5580001	5630000	5598442	216	17	1.1854	0.8775	0.1493	0.0975			Chr1	7515001	7565000	7556035	155	124	2.8307	1.9838	0.1759	0.1754			Chr1	6105001	6155000	6140959	18	17	0.2996	0.2156	0.1632	0.3679
Chr1	5585001	5635000	5600741	188	15	1.1143	0.7993	0.1646	0.109			Chr1	7520001	7570000	7558442	178	143	3.038	2.1569	0.1696	0.1789			Chr1	6110001	6160000	6142481	20	19	0.3104	0.2309	0.147	0.341
Chr1	5590001	5640000	5603028	159	15	1.1143	0.7993	0.1646	0.109			Chr1	7525001	7575000	7560537	209	166	3.2835	2.3555	0.1646	0.1816			Chr1	6115001	6165000	6142481	20	19	0.3104	0.2309	0.147	0.341
Chr1	5595001	5645000	5604465	138	15	1.1143	0.7993	0.1646	0.109			Chr1	7530001	7580000	7561272	219	170	3.3025	2.3882	0.1607	0.1748			Chr1	6120001	6170000	6142481	20	19	0.3104	0.2309	0.147	0.341
Chr1	5600001	5650000	5607211	99	14	1.0658	0.7936	0.1464	0.1435			Chr1	7535001	7585000	7563771	248	172	3.3642	2.4349	0.1602	0.1713			Chr1	6125001	6175000	6143530	19	19	0.3104	0.2309	0.147	0.341
Chr1	5720001	5770000	5763141	100	9	0.4252	0.3887	0.0449	0.0354			Chr1	7540001	7590000	7565275	265	183	3.3899	2.4703	0.1569	0.1686			Chr1	6130001	6180000	6143530	19	19	0.3104	0.2309	0.147	0.341
Chr1	5725001	5775000	5764136	114	9	0.4252	0.3887	0.0449	0.0354			Chr1	7545001	7595000	7567312	276	187	3.6806	2.7753	0.1402	0.166			Chr1	6135001	6185000	6143530	19	19	0.3104	0.2309	0.147	0.341
Chr1	5730001	5780000	5764775	112	9	0.4252	0.3887	0.0449	0.0354			Chr1	7550001	7600000	7576627	373	274	6.6767	5.5399	0.0931	0.1459			Chr1	6195001	6245000	6238850	178	93	3.0069	2.3218	0.1286	0.4363
Chr1	5735001	5785000	5769026	131	8	0.4252	0.3887	0.0449	0.0354			Chr1	7555001	7605000	7579164	412	303	7.4013	6.1531	0.0921	0.1444			Chr1	6200001	6250000	6242551	294	195	5.3872	4.3428	0.1073	0.3335
Chr1	5740001	5790000	5772268	157	8	0.4252	0.3887	0.0449	0.0354			Chr1	7560001	7610000	7592989	414	310	7.7143	7.0398	0.0457	0.0928			Chr1	6205001	6255000	6244001	356	235	6.7304	5.8092	0.0735	0.2426
Chr1	5745001	5795000	5772653	160	8	0.4252	0.3887	0.0449	0.0354			Chr1	7565001	7615000	7595296	402	304	7.5493	6.919	0.0436	0.0866			Chr1	6210001	6260000	6244174	361	240	7.0105	6.2632	0.0563	0.1983
Chr1	5750001	5800000	5775336	180	10	0.8269	0.7379	0.0569	0.0568			Chr1	7570001	7620000	7597379	375	285	7.3419	6.7459	0.0423	0.083			Chr1	6215001	6265000	6247759	445	304	8.9503	8.0077	0.0556	0.183
Chr1	5755001	5805000	5780586	206	19	3.0462	1.0622	0.4829	0.4098			Chr1	7575001	7625000	7599614	344	262	7.0965	6.5473	0.0403	0.0785			Chr1	6220001	6270000	6248812	461	323	9.3386	8.4286	0.0512	0.175
Chr1	5760001	5810000	5785114	234	23	3.9073	1.3856	0.4764	0.4295			Chr1	7580001	7630000	7600303	334	258	7.0775	6.5145	0.0414	0.0819			Chr1	6225001	6275000	6248812	461	323	9.3386	8.4286	0.0512	0.175
Chr1	5765001	5815000	5789892	264	40	6.9597	2.179	0.5231	0.4739			Chr1	7585001	7635000	7602196	307	258	7.181	6.5725	0.0442	0.0897			Chr1	6230001	6280000	6249883	439	323	9.3386	8.4286	0.0512	0.175
Chr1	5770001	5820000	5798103	197	32	6.5345	1.7903	0.5699	0.5239			Chr1	7590001	7640000	7607724	335	284	8.4933	7.5242	0.0605	0.1175			Chr1	6235001	6285000	6250031	438	323	9.3386	8.4286	0.0512	0.175
Chr1	5775001	5825000	5800158	183	32	6.5345	1.7903	0.5699	0.5239			Chr1	7595001	7645000	7613841	377	323	9.1038	8.1107	0.0577	0.1174			Chr1	6240001	6290000	6250623	420	323	9.3386	8.4286	0.0512	0.175
Chr1	5780001	5830000	5804509	215	32	6.5345	1.7903	0.5699	0.5239			Chr1	7600001	7650000	7621530	280	236	6.42	5.5598	0.0718	0.1403			Chr1	6245001	6295000	6254602	290	231	6.4125	6.1924	0.0175	0.0608
Chr1	5785001	5835000	5811895	237	32	6.5345	1.7903	0.5699	0.5239			Chr1	7605001	7655000	7624818	244	210	5.7574	5.0232	0.0681	0.1402			Chr1	6255001	6305000	6276486	164	140	3.3348	3.225	0.0167	0.0584
Chr1	5790001	5840000	5815137	210	32	6.5345	1.7903	0.5699	0.5239			Chr1	7610001	7660000	7639142	131	102	3.1233	2.4907	0.1127	0.236			Chr1	6260001	6310000	6283986	206	176	4.0504	3.7907	0.0331	0.0942
Chr1	5795001	5845000	5817028	220	32	6.5345	1.7903	0.5699	0.5239			Chr1	7615001	7665000	7645973	147	114	3.343	2.8267	0.0837	0.2084			Chr1	6265001	6315000	6300624	145	118	2.2884	2.2071	0.0181	0.0547
Chr1	5800001	5850000	5820226	209	31	6.1328	1.4411	0.6195	0.5407			Chr1	7620001	7670000	7649992	182	137	4.1083	3.6825	0.0547	0.1453			Chr1	6270001	6320000	6308095	154	112	2.1265	2.0771	0.0118	0.0311
Chr1	5805001	5855000	5825520	189	23	4.0417	1.2342	0.5321	0.5183			Chr1	7625001	7675000	7653147	214	158	4.8554	4.4438	0.0443	0.1315			Chr1	6275001	6325000	6312298	217	151	3.4088	3.1041	0.0468	0.1376
Chr1	5810001	5860000	5831904	170	21	3.2071	0.9134	0.5566	0.5098			Chr1	7630001	7680000	7655508	237	169	5.1057	4.512	0.0617	0.1619			Chr1	6280001	6330000	6316318	295	198	5.1307	4.5037	0.0651	0.2042
Chr1	5905001	5955000	5953948	10	9	1.4573	1.0461	0.1643	0.14			Chr1	7635001	7685000	7659690	278	181	5.2808	4.4809	0.0819	0.1784			Chr1	6285001	6335000	6320027	377	266	6.9765	5.6595	0.1042	0.3136
Chr1	5910001	5960000	5955873	21	14	1.6839	1.3195	0.1213	0.0999			Chr1	7640001	7690000	7664422	238	149	4.116	3.5453	0.0745	0.1754			Chr1	6290001	6340000	6322768	446	333	9.0298	7.7811	0.0743	0.2463
Chr1	5915001	5965000	5958348	37	14	1.6839	1.3195	0.1213	0.0999			Chr1	7645001	7695000	7675816	232	130	4.0246	3.2531	0.106	0.2108			Chr1	6295001	6345000	6325674	523	387	10.958	9.7163	0.0601	0.1949
Chr1	5920001	5970000	5958348	37	14	1.6839	1.3195	0.1213	0.0999			Chr1	7650001	7700000	7682995	306	199	5.471	4.3074	0.119	0.2119			Chr1	6300001	6350000	6326233	537	398	11.2714	9.9557	0.062	0.2007
Chr1	5925001	5975000	5958769	38	14	1.6839	1.3195	0.1213	0.0999			Chr1	7655001	7705000	7687366	390	270	7.2528	5.4597	0.141	0.2525			Chr1	6305001	6355000	6333200	593	438	11.6129	10.4442	0.053	0.1785
Chr1	5930001	5980000	5958769	38	14	1.6839	1.3195	0.1213	0.0999			Chr1	7660001	7710000	7687577	394	271	7.2528	5.4597	0.141	0.2519			Chr1	6310001	6360000	6338829	645	466	12.2617	10.7289	0.0667	0.2248
Chr1	5935001	5985000	5958769	38	14	1.6839	1.3195	0.1213	0.0999			Chr1	7665001	7715000	7689443	366	251	6.8992	5.0374	0.156	0.2645			Chr1	6315001	6365000	6340156	632	461	12.0981	10.5747	0.0672	0.2261
Chr1	5940001	5990000	5971890	70	17	1.7681	1.3364	0.1391	0.1096			Chr1	7670001	7720000	7692667	342	238	6.3168	4.3686	0.1823	0.2962			Chr1	6320001	6370000	6342900	645	480	12.3636	10.8296	0.0661	0.2134
Chr1	5945001	5995000	5981260	135	17	1.7681	1.3364	0.1391	0.1096			Chr1	7675001	7725000	7698481	353	255	6.8332	4.6041	0.1949	0.2886			Chr1	6325001	6375000	6346342	610	455	11.8745	10.5374	0.0597	0.1918
Chr1	5950001	6000000	5982274	143	17	1.7681	1.3364	0.1391	0.1096			Chr1	7680001	7730000	7702278	360	274	7.3271	5.2924	0.1612	0.2427			Chr1	6330001	6380000	6349758	545	415	10.3342	9.3011	0.0526	0.1682
Chr1	5955001	6005000	5984404	133	8	0.3108	0.2903	0.0341	0.0204			Chr1	7685001	7735000	7705914	327	266	7.3698	5.4716	0.1478	0.244			Chr1	6335001	6385000	6356304	524	391	9.5063	8.9528	0.03	0.0878
Chr1	6095001	6145000	6127652	226	5	0.2565	0.1918	0.1445	0.1435			Chr1	7690001	7740000	7708265	345	270	7.3346	5.567	0.137	0.2334			Chr1	6340001	6390000	6359809	467	324	7.453	6.8312	0.0435	0.1144
Chr1	6100001	6150000	6128079	223	5	0.2565	0.1918	0.1445	0.1435			Chr1	7695001	7745000	7713959	322	267	7.4466	5.5711	0.1441	0.2368			Chr1	6345001	6395000	6363571	391	269	5.4439	4.8104	0.0618	0.153
Chr1	6105001	6155000	6130686	232	7	0.279	0.2224	0.1128	0.1274			Chr1	7700001	7750000	7721062	249	194	5.774	4.3259	0.1434	0.2387			Chr1	6350001	6400000	6366671	407	276	5.4537	4.9215	0.0513	0.1222
Chr1	6110001	6160000	6131604	225	8	0.279	0.2258	0.1053	0.1135			Chr1	7705001	7755000	7739456	253	199	6.4225	5.1759	0.1075	0.1991			Chr1	6355001	6405000	6375926	345	218	5.1328	4.8235	0.0311	0.0741
Chr1	6115001	6165000	6132849	212	8	0.279	0.2258	0.1053	0.1135			Chr1	7710001	7760000	7741530	273	211	6.6586	5.5029	0.095	0.1837			Chr1	6370001	6420000	6399947	344	225	5.8418	5.7509	0.0078	0.0194
Chr1	6120001	6170000	6134516	194	8	0.279	0.2258	0.1053	0.1135			Chr1	7715001	7765000	7744889	324	253	8.2679	7.0579	0.079	0.1758			Chr1	6375001	6425000	6405771	382	253	6.551	6.3284	0.0173	0.0373
Chr1	6125001	6175000	6137335	164	8	0.279	0.2258	0.1053	0.1135			Chr1	7720001	7770000	7748999	365	274	8.7777	7.5508	0.0751	0.1666			Chr1	6380001	6430000	6409858	428	297	7.8123	7.3285	0.0319	0.0705
Chr1	6130001	6180000	6146463	140	8	0.279	0.2258	0.1053	0.1135			Chr1	7725001	7775000	7758531	469	360	10.1342	9.3835	0.0385	0.1044			Chr1	6385001	6435000	6415770	392	262	6.923	6.6414	0.0208	0.0469
Chr1	6135001	6185000	6159650	151	11	0.414	0.2345	0.2768	0.1225			Chr1	7730001	7780000	7764626	575	439	12.1908	11.7791	0.0172	0.0647			Chr1	6390001	6440000	6418298	411	264	6.9322	6.6509	0.0207	0.0468
Chr1	6140001	6190000	6167628	139	9	0.3221	0.2272	0.1728	0.0794			Chr1	7735001	7785000	7766607	617	453	12.202	11.7622	0.0184	0.0702			Chr1	6395001	6445000	6419399	427	274	7.2696	6.932	0.0238	0.0522
Chr1	6145001	6195000	6178626	116	6	0.1574	0.0427	0.5733	0.1132			Chr1	7740001	7790000	7767817	596	444	12.064	11.6153	0.0189	0.0722			Chr1	6400001	6450000	6422846	425	276	7.3302	6.8335	0.0351	0.0741
Chr1	6150001	6200000	6181043	133	6	0.1574	0.0427	0.5733	0.1132			Chr1	7745001	7795000	7770672	608	443	11.6036	11.5305	0.0032	0.0127			Chr1	6405001	6455000	6426060	387	252	6.785	5.9699	0.0639	0.1236
Chr1	6200001	6250000	6228577	466	72	4.3017	4.2563	0.0053	0.0031			Chr1	7780001	7830000	7807338	394	209	5.1018	4.1698	0.1005	0.1786			Chr1	6410001	6460000	6434109	478	330	8.4254	7.2842	0.0726	0.1361
Chr1	6205001	6255000	6233417	484	90	5.9301	5.6328	0.0257	0.0168			Chr1	7785001	7835000	7812969	374	216	5.7287	4.7923	0.089	0.1448			Chr1	6415001	6465000	6437908	482	354	9.3618	8.0654	0.0744	0.1482
Chr1	6210001	6260000	6238434	450	91	6.022	5.6955	0.0279	0.0183			Chr1	7790001	7840000	7815412	410	252	6.9673	5.8005	0.0914	0.1294			Chr1	6420001	6470000	6443137	391	274	7.0863	6.0338	0.0802	0.1516
Chr1	6215001	6265000	6243645	472	105	7.0867	6.6376	0.0327	0.0214			Chr1	7795001	7845000	7817996	369	230	6.4646	5.2535	0.1034	0.148			Chr1	6425001	6475000	6452413	401	295	6.3907	5.8786	0.0417	0.076
Chr1	6220001	6270000	6246343	479	117	8.5181	8.1119	0.0244	0.0172			Chr1	7800001	7850000	7823465	336	210	6.4201	5.1559	0.1092	0.1487			Chr1	6430001	6480000	6458302	376	268	5.2152	4.9933	0.0217	0.0344
Chr1	6225001	6275000	6247576	487	117	8.5181	8.1119	0.0244	0.0172			Chr1	7805001	7855000	7826101	299	203	6.2451	5.0241	0.1083	0.1463			Chr1	6435001	6485000	6460216	351	260	5.1614	4.9163	0.0243	0.0391
Chr1	6230001	6280000	6250806	426	117	8.5181	8.1119	0.0244	0.0172			Chr1	7810001	7860000	7831755	337	239	6.8072	5.4072	0.1146	0.1335			Chr1	6440001	6490000	6462710	324	262	5.2681	4.9614	0.03	0.0476
Chr1	6235001	6285000	6252513	430	117	8.5181	8.1119	0.0244	0.0172			Chr1	7815001	7865000	7836582	270	201	6.405	5.1391	0.1097	0.1288			Chr1	6445001	6495000	6469930	384	322	6.945	6.321	0.047	0.0798
Chr1	6240001	6290000	6260340	449	117	8.5181	8.1119	0.0244	0.0172			Chr1	7820001	7870000	7841015	294	226	7.4242	5.933	0.1116	0.1277			Chr1	6450001	6500000	6477119	452	390	9.7714	8.3992	0.0755	0.1286
Chr1	6245001	6295000	6266646	420	81	6.6138	5.987	0.0497	0.0356			Chr1	7825001	7875000	7850241	404	329	10.2819	8.4203	0.0995	0.1221			Chr1	6455001	6505000	6480494	502	432	10.8235	9.1168	0.0856	0.146
Chr1	6250001	6300000	6272843	340	45	4.2164	3.8556	0.0447	0.0399			Chr1	7830001	7880000	7859394	308	250	7.0643	5.8719	0.0922	0.0994			Chr1	6460001	6510000	6488207	418	360	9.34	7.5585	0.1054	0.1699
Chr1	6255001	6305000	6279235	306	35	3.0808	3.011	0.0115	0.011			Chr1	7835001	7885000	7865080	316	249	7.0437	5.9952	0.0804	0.0938			Chr1	6465001	6515000	6494377	447	379	11.2519	8.3577	0.1476	0.2217
Chr1	6260001	6310000	6285888	338	55	5.1109	4.6224	0.0502	0.0455			Chr1	7840001	7890000	7871924	331	255	6.6174	5.6197	0.0815	0.1087			Chr1	6470001	6520000	6498144	520	448	15.3819	10.9732	0.1673	0.2522
Chr1	6265001	6315000	6295712	360	46	4.4865	4.0689	0.0488	0.0465			Chr1	7845001	7895000	7872786	345	264	6.8077	5.8177	0.0784	0.1056			Chr1	6475001	6525000	6503814	478	409	15.5473	10.5547	0.1913	0.2927
Chr1	6270001	6320000	6301769	404	42	3.4164	2.9866	0.0671	0.0577			Chr1	7850001	7900000	7876516	351	270	7.1205	6.0424	0.0819	0.1127			Chr1	6480001	6530000	6507066	469	404	16.0835	10.8123	0.196	0.305
Chr1	6275001	6325000	6305286	442	53	4.2135	3.239	0.1308	0.0963			Chr1	7855001	7905000	7880660	415	323	8.8953	7.4669	0.0873	0.1255			Chr1	6485001	6535000	6509518	517	449	17.1425	11.6923	0.189	0.2958
Chr1	6280001	6330000	6307636	486	69	5.5589	3.5061	0.2265	0.1261			Chr1	7860001	7910000	7885482	388	310	8.6273	7.6606	0.0594	0.1041			Chr1	6490001	6540000	6509685	513	445	17.0266	11.6376	0.188	0.2954
Chr1	6285001	6335000	6310720	520	88	7.3457	3.8028	0.3178	0.1408			Chr1	7865001	7915000	7887133	415	321	8.8355	7.8292	0.0604	0.1044			Chr1	6495001	6545000	6513164	443	379	15.0532	10.022	0.2006	0.3061
Chr1	6290001	6340000	6316873	488	116	9.2839	4.2138	0.3756	0.1479			Chr1	7870001	7920000	7891289	414	306	8.1686	7.3708	0.0513	0.0972			Chr1	6500001	6550000	6517792	351	292	11.8962	7.7055	0.2138	0.3226
Chr1	6295001	6345000	6323080	538	151	12.1189	5.3339	0.3888	0.1549			Chr1	7875001	7925000	7899515	313	206	5.3191	4.8856	0.0425	0.0935			Chr1	6505001	6555000	6521773	300	246	10.8294	6.9976	0.2149	0.319
Chr1	6300001	6350000	6326887	608	161	13.6529	5.7348	0.4084	0.1576			Chr1	7880001	7930000	7904603	354	239	6.2721	5.7824	0.0406	0.0888			Chr1	6510001	6560000	6527800	317	246	10.7369	7.1231	0.2023	0.3009
Chr1	6305001	6355000	6330708	659	186	14.9967	5.9503	0.4319	0.16			Chr1	7885001	7935000	7910047	351	229	5.6191	5.1162	0.0468	0.0998			Chr1	6515001	6565000	6535458	283	219	8.3273	5.916	0.1693	0.2608
Chr1	6310001	6360000	6334679	646	177	13.235	4.5074	0.4919	0.1628			Chr1	7890001	7940000	7915635	323	187	4.8069	4.4836	0.0348	0.072			Chr1	6520001	6570000	6544990	232	145	4.1264	3.2347	0.1211	0.1912
Chr1	6315001	6365000	6340498	629	174	13.0027	4.2287	0.5092	0.1669			Chr1	7895001	7945000	7918567	333	193	5.3493	4.7766	0.0566	0.1119			Chr1	6525001	6575000	6550138	210	130	3.2685	2.5543	0.1227	0.1884
Chr1	6320001	6370000	6345648	607	184	12.866	3.8447	0.5399	0.1538			Chr1	7900001	7950000	7927140	407	255	7.0248	6.2125	0.0614	0.1379			Chr1	6530001	6580000	6555448	204	119	2.5557	2.0756	0.1037	0.1633
Chr1	6325001	6375000	6351241	639	188	13.5639	4.2713	0.521	0.1567			Chr1	7905001	7955000	7932876	364	220	5.6447	5.1557	0.0453	0.1156			Chr1	6535001	6585000	6564870	173	88	1.9224	1.7573	0.0449	0.0809
Chr1	6330001	6380000	6356816	698	176	12.6502	4.0296	0.5168	0.1581			Chr1	7910001	7960000	7937554	387	237	6.6962	5.8313	0.069	0.1668			Chr1	6540001	6590000	6564870	173	88	1.9224	1.7573	0.0449	0.0809
Chr1	6335001	6385000	6361297	728	182	13.5391	4.9297	0.4662	0.1559			Chr1	7915001	7965000	7939750	363	229	6.5587	5.7168	0.0686	0.1728			Chr1	6545001	6595000	6565891	165	84	1.8814	1.7323	0.0413	0.0738
Chr1	6340001	6390000	6365722	775	154	11.6009	4.5187	0.4394	0.1536			Chr1	7920001	7970000	7942657	337	216	6.1214	5.2875	0.0731	0.1878			Chr1	6550001	6600000	6566394	161	83	1.8283	1.7185	0.0309	0.0555
Chr1	6345001	6395000	6369190	692	119	8.7659	3.3986	0.4412	0.1467			Chr1	7925001	7975000	7944121	329	214	6.1132	5.2856	0.0726	0.1869			Chr1	6555001	6605000	6567071	153	78	1.722	1.6619	0.0178	0.0343
Chr1	6350001	6400000	6374959	687	125	8.3453	3.367	0.4251	0.1352			Chr1	7930001	7980000	7950736	307	198	5.5693	5.0322	0.0507	0.1363			Chr1	6620001	6670000	6665144	17	14	0.2453	0.1775	0.1604	0.1471
Chr1	6355001	6405000	6380516	691	108	8.0654	2.8907	0.4723	0.1426			Chr1	7935001	7985000	7962069	386	273	7.4157	6.5349	0.0631	0.1594			Chr1	6625001	6675000	6665478	18	15	0.2453	0.1775	0.1604	0.1471
Chr1	6360001	6410000	6385246	734	105	7.8799	2.9745	0.4519	0.1307			Chr1	7940001	7990000	7965466	390	301	8.1103	7.0488	0.07	0.1716			Chr1	6630001	6680000	6665478	18	15	0.2453	0.1775	0.1604	0.1471
Chr1	6365001	6415000	6390445	762	108	8.3326	3.2033	0.4446	0.1304			Chr1	7945001	7995000	7969305	402	314	8.0916	7.2322	0.0561	0.1481			Chr1	6635001	6685000	6665478	18	15	0.2453	0.1775	0.1604	0.1471
Chr1	6370001	6420000	6394856	795	118	9.4095	3.5019	0.4575	0.1619			Chr1	7950001	8000000	7982764	417	346	9.3624	8.1227	0.0709	0.1736			Chr1	6640001	6690000	6667160	17	15	0.2453	0.1775	0.1604	0.1471
Chr1	6375001	6425000	6399772	777	120	9.3023	3.5097	0.4521	0.1335			Chr1	7955001	8005000	7985583	429	340	9.1751	8.0146	0.0675	0.1552			Chr1	6645001	6695000	6672193	21	19	0.2554	0.1802	0.1726	0.1563
Chr1	6380001	6430000	6405286	731	134	10.1233	4.5453	0.3803	0.1229			Chr1	7960001	8010000	7989091	381	300	7.8295	6.7623	0.0731	0.1651			Chr1	6650001	6700000	6672193	21	19	0.2554	0.1802	0.1726	0.1563
Chr1	6385001	6435000	6411160	743	117	7.522	3.3493	0.3838	0.1142			Chr1	7965001	8015000	7992764	444	361	9.9096	8.1643	0.0966	0.2049			Chr1	6655001	6705000	6682087	28	26	0.3223	0.2612	0.1047	0.1124
Chr1	6390001	6440000	6417581	756	120	7.7016	3.3665	0.3917	0.115			Chr1	7970001	8020000	7995100	475	397	10.6847	8.7026	0.1022	0.2104			Chr1	6660001	6710000	6682087	28	26	0.3223	0.2612	0.1047	0.1124
Chr1	6395001	6445000	6419843	813	126	8.2845	3.9375	0.3557	0.1068			Chr1	7975001	8025000	7997135	500	417	11.2114	9.1044	0.1037	0.2116			Chr1	6665001	6715000	6690873	37	25	0.2229	0.1958	0.0646	0.055
Chr1	6400001	6450000	6424190	797	116	8.2565	3.863	0.3625	0.1161			Chr1	7980001	8030000	8003071	558	441	11.6644	9.1745	0.1195	0.2185			Chr1	6690001	6740000	6709807	25	14	0.0876	0.0866	0.0059	0.0082
Chr1	6405001	6455000	6428455	772	119	8.0189	4.1591	0.317	0.1002			Chr1	7985001	8035000	8013672	564	465	12.9515	10.9253	0.0849	0.1544			Chr1	6720001	6770000	6758776	13	11	0.1361	0.0981	0.1621	0.2957
Chr1	6410001	6460000	6434527	782	166	11.0356	5.4365	0.3399	0.1168			Chr1	7990001	8040000	8016142	558	456	12.7213	10.7537	0.0838	0.1436			Chr1	6725001	6775000	6759711	14	12	0.1728	0.1328	0.131	0.2983
Chr1	6415001	6465000	6440375	778	194	12.0218	6.2139	0.3185	0.1119			Chr1	7995001	8045000	8019233	556	448	12.4043	10.6194	0.0775	0.1307			Chr1	6730001	6780000	6759711	14	12	0.1728	0.1328	0.131	0.2983
Chr1	6420001	6470000	6444415	730	168	10.7349	5.9082	0.29	0.1013			Chr1	8000001	8050000	8026276	462	354	9.3025	8.427	0.0494	0.0755			Chr1	6735001	6785000	6761958	13	12	0.1728	0.1328	0.131	0.2983
Chr1	6425001	6475000	6449626	748	173	10.5737	5.4701	0.3181	0.1175			Chr1	8005001	8055000	8033441	546	456	12.213	10.8782	0.0578	0.0901			Chr1	6740001	6790000	6770723	14	12	0.1693	0.1489	0.0641	0.2256
Chr1	6430001	6480000	6454338	772	167	9.9658	4.7658	0.353	0.1257			Chr1	8010001	8060000	8036220	618	524	14.0328	12.4629	0.0593	0.0924			Chr1	6745001	6795000	6781176	26	23	0.3082	0.2578	0.0891	0.3008
Chr1	6435001	6485000	6459900	757	171	10.1635	5.0538	0.3358	0.1226			Chr1	8015001	8065000	8042821	655	540	14.4783	13.3474	0.0406	0.0653			Chr1	6750001	6800000	6783678	27	25	0.3157	0.2591	0.0985	0.3031
Chr1	6440001	6490000	6464611	686	174	10.3422	5.4533	0.3095	0.1179			Chr1	8020001	8070000	8047840	720	568	14.9722	14.0352	0.0323	0.0541			Chr1	6755001	6805000	6794604	71	57	2.0344	1.4288	0.1748	0.2337
Chr1	6445001	6495000	6469838	696	204	12.5296	6.1209	0.3436	0.1474			Chr1	8025001	8075000	8051053	755	595	15.7974	14.6256	0.0385	0.0649			Chr1	6760001	6810000	6796822	85	57	2.0344	1.4288	0.1748	0.2337
Chr1	6450001	6500000	6475210	728	253	15.2146	8.3652	0.2905	0.1551			Chr1	8030001	8080000	8055181	693	561	15.0501	13.9114	0.0393	0.0694			Chr1	6765001	6815000	6801800	125	70	2.3072	1.5699	0.1902	0.2484
Chr1	6455001	6505000	6479822	758	258	15.0802	8.1524	0.2982	0.1621			Chr1	8035001	8085000	8062209	632	453	11.5818	10.3442	0.0564	0.0954			Chr1	6770001	6820000	6807716	155	71	2.485	1.6996	0.1877	0.2242
Chr1	6460001	6510000	6485323	722	208	12.1505	6.5732	0.2979	0.1774			Chr1	8040001	8090000	8065092	661	437	11.1351	10.0284	0.0523	0.0944			Chr1	6775001	6825000	6807949	154	70	2.4483	1.6649	0.1905	0.224
Chr1	6465001	6515000	6489731	666	181	10.5921	5.4606	0.3197	0.1965			Chr1	8045001	8095000	8066503	632	417	10.7381	9.4883	0.0618	0.1104			Chr1	6780001	6830000	6810233	174	86	2.6704	1.8429	0.1833	0.2243
Chr1	6470001	6520000	6492428	662	197	11.8026	5.8032	0.3408	0.1991			Chr1	8050001	8100000	8068730	639	411	10.8133	9.2753	0.0766	0.1377			Chr1	6785001	6835000	6814478	214	113	3.7088	2.2969	0.2351	0.2789
Chr1	6475001	6525000	6499172	668	188	11.4089	5.8463	0.3224	0.2097			Chr1	8055001	8105000	8074031	552	312	7.8072	6.6425	0.0806	0.1531			Chr1	6790001	6840000	6820116	273	160	5.9368	3.9597	0.1998	0.2591
Chr1	6480001	6530000	6505422	666	184	11.2801	5.7547	0.3244	0.2013			Chr1	8060001	8110000	8077752	500	247	6.0472	5.0612	0.0888	0.1751			Chr1	6795001	6845000	6821693	265	153	5.8217	3.8674	0.2017	0.257
Chr1	6485001	6535000	6510966	660	192	12.4627	5.9469	0.3539	0.209			Chr1	8065001	8115000	8081857	401	170	3.4682	2.7316	0.1188	0.2276			Chr1	6800001	6850000	6823683	282	167	6.1991	4.1126	0.2023	0.262
Chr1	6490001	6540000	6512886	645	186	12.1044	5.5302	0.3728	0.2176			Chr1	8070001	8120000	8089510	325	127	2.5403	1.7769	0.1768	0.2745			Chr1	6805001	6855000	6835313	337	212	7.3017	5.2221	0.166	0.2701
Chr1	6495001	6545000	6517551	614	156	9.3833	4.2934	0.3722	0.1954			Chr1	8075001	8125000	8093762	260	79	1.1885	0.7847	0.2046	0.2653			Chr1	6810001	6860000	6840587	406	283	8.7646	6.442	0.1527	0.2462
Chr1	6500001	6550000	6523725	580	105	5.7988	1.7593	0.5345	0.1779			Chr1	8080001	8130000	8095836	233	63	0.8656	0.551	0.2221	0.2498			Chr1	6815001	6865000	6844221	378	279	8.9178	6.6915	0.1426	0.2296
Chr1	6505001	6555000	6530572	570	81	4.6141	1.4048	0.5332	0.1862			Chr1	8085001	8135000	8104197	193	77	1.879	0.9236	0.3409	0.453			Chr1	6820001	6870000	6847302	339	269	8.6146	6.4666	0.1424	0.2368
Chr1	6510001	6560000	6536106	571	76	4.557	1.4065	0.5283	0.1825			Chr1	8090001	8140000	8122399	257	180	5.8437	4.6145	0.1175	0.3022			Chr1	6825001	6875000	6848019	349	279	8.8495	6.8202	0.1295	0.2168
Chr1	6515001	6565000	6540395	607	82	5.305	1.8667	0.4794	0.1766			Chr1	8095001	8145000	8127192	324	246	9.0995	6.9541	0.1336	0.3853			Chr1	6830001	6880000	6849613	333	263	8.6274	6.6422	0.13	0.2166
Chr1	6520001	6570000	6544230	639	64	4.0796	1.5232	0.4563	0.1661			Chr1	8100001	8150000	8132145	325	252	8.8928	6.7999	0.1334	0.3839			Chr1	6835001	6885000	6853101	306	241	7.6034	6.2336	0.099	0.176
Chr1	6525001	6575000	6550524	614	58	3.349	1.5767	0.3598	0.1254			Chr1	8105001	8155000	8135930	311	237	8.781	6.7218	0.1328	0.3885			Chr1	6840001	6890000	6856942	244	192	5.3682	4.5519	0.0823	0.1563
Chr1	6530001	6580000	6555596	570	51	2.8957	1.3579	0.3615	0.1278			Chr1	8110001	8160000	8141678	356	285	9.5529	7.6751	0.109	0.3157			Chr1	6845001	6895000	6857151	240	188	5.3444	4.5353	0.0819	0.1564
Chr1	6535001	6585000	6559720	518	33	1.441	0.8768	0.2434	0.077			Chr1	8115001	8165000	8147730	485	403	12.0587	10.5986	0.0644	0.1375			Chr1	6850001	6900000	6869059	305	247	6.6714	5.8667	0.0642	0.1171
Chr1	6540001	6590000	6560595	500	33	1.441	0.8768	0.2434	0.077			Chr1	8120001	8170000	8153003	570	481	14.5758	13.5065	0.0381	0.085			Chr1	6855001	6905000	6885804	320	275	6.3488	6.3065	0.0033	0.0047
Chr1	6545001	6595000	6562330	455	27	1.3917	0.8749	0.228	0.08			Chr1	8125001	8175000	8154567	613	507	15.0249	14.0045	0.0352	0.0793			Chr1	6905001	6955000	6931340	172	70	2.0967	1.7596	0.0874	0.1872
Chr1	6550001	6600000	6564599	396	23	1.2058	0.87	0.1617	0.0635			Chr1	8130001	8180000	8155917	650	526	15.4901	14.5245	0.0322	0.0729			Chr1	6910001	6960000	6941073	171	74	2.6179	1.8935	0.1606	0.4368
Chr1	6555001	6605000	6567379	322	23	1.2058	0.87	0.1617	0.0635			Chr1	8135001	8185000	8157580	653	505	14.4638	14.1502	0.011	0.0254			Chr1	6915001	6965000	6947459	191	87	2.6366	1.7533	0.2012	0.3295
Chr1	6560001	6610000	6569825	258	22	1.0013	0.8552	0.0787	0.034			Chr1	8140001	8190000	8162434	548	399	10.4813	10.4327	0.0023	0.0047			Chr1	6920001	6970000	6947459	191	87	2.6366	1.7533	0.2012	0.3295
Chr1	6590001	6640000	6636543	56	5	0.1215	0.073	0.2492	0.5031			Chr1	8170001	8220000	8187398	225	123	3.3739	3.3651	0.0013	0.0037			Chr1	6925001	6975000	6947459	191	87	2.6366	1.7533	0.2012	0.3295
Chr1	6595001	6645000	6638152	71	5	0.1215	0.073	0.2492	0.5031			Chr1	8175001	8225000	8190996	183	97	3.0587	2.9802	0.013	0.037			Chr1	6930001	6980000	6950565	165	79	2.4207	1.6413	0.1919	0.3129
Chr1	6600001	6650000	6641110	102	5	0.1215	0.073	0.2492	0.5031			Chr1	8180001	8230000	8200978	180	91	2.68	2.5759	0.0198	0.0599			Chr1	6935001	6985000	6953226	148	80	2.4207	1.6413	0.1919	0.3129
Chr1	6605001	6655000	6641376	104	5	0.1215	0.073	0.2492	0.5031			Chr1	8185001	8235000	8206203	170	103	2.8094	2.7558	0.0096	0.0275			Chr1	6940001	6990000	6953316	147	80	2.4207	1.6413	0.1919	0.3129
Chr1	6620001	6670000	6649354	172	13	0.3066	0.2517	0.0983	0.0396			Chr1	8220001	8270000	8249137	219	78	1.7109	1.6101	0.0304	0.0708			Chr1	6945001	6995000	6956759	110	80	2.4207	1.6413	0.1919	0.3129
Chr1	6625001	6675000	6649354	172	13	0.3066	0.2517	0.0983	0.0396			Chr1	8225001	8275000	8252344	251	104	2.1989	2.0101	0.0448	0.1037			Chr1	6950001	7000000	6957561	102	77	2.382	1.6083	0.1939	0.3142
Chr1	6630001	6680000	6654435	208	13	0.3066	0.2517	0.0983	0.0396			Chr1	8230001	8280000	8261897	289	129	3.0594	2.8374	0.0376	0.0962			Chr1	6955001	7005000	6959810	70	53	1.4852	1.1829	0.1133	0.19
Chr1	6635001	6685000	6655037	211	13	0.3066	0.2517	0.0983	0.0396			Chr1	8235001	8285000	8263943	283	117	2.93	2.6575	0.0488	0.1299			Chr1	6960001	7010000	6961798	37	28	0.6678	0.5164	0.1278	0.1269
Chr1	6640001	6690000	6662548	162	9	0.4182	0.3998	0.0225	0.0112			Chr1	8240001	8290000	8266320	266	100	2.7973	2.4597	0.0642	0.1659			Chr1	6990001	7040000	7039353	21	16	0.7269	0.5696	0.1214	0.4906
Chr1	6645001	6695000	6668483	172	15	0.9652	0.6648	0.1843	0.0475			Chr1	8245001	8295000	8266907	272	100	2.7973	2.4597	0.0642	0.1659			Chr1	6995001	7045000	7040891	100	84	3.0284	2.981	0.0079	0.0124
Chr1	6650001	6700000	6673568	144	15	0.9652	0.6648	0.1843	0.0475			Chr1	8250001	8300000	8267544	273	104	2.8106	2.4634	0.0658	0.1695			Chr1	7000001	7050000	7041843	119	99	3.1605	3.0404	0.0194	0.0292
Chr1	6655001	6705000	6674251	144	17	1.2421	0.8696	0.1764	0.0515			Chr1	8255001	8305000	8272578	255	111	3.2962	2.8695	0.0692	0.1536			Chr1	7005001	7055000	7044144	147	115	3.4187	3.3869	0.0047	0.0072
Chr1	6660001	6710000	6682173	131	15	1.117	0.6947	0.2331	0.0618			Chr1	8260001	8310000	8281163	227	124	3.4711	3.1255	0.0524	0.1319			Chr1	7010001	7060000	7048531	218	179	5.8422	5.5365	0.0269	0.0393
Chr1	6665001	6715000	6690869	150	14	1.117	0.6947	0.2331	0.0619			Chr1	8265001	8315000	8284216	199	109	2.9538	2.6369	0.0567	0.1309			Chr1	7015001	7065000	7052818	313	244	7.6705	6.9353	0.0503	0.0704
Chr1	6670001	6720000	6697737	138	9	1.0569	0.6909	0.2095	0.0617			Chr1	8270001	8320000	8286026	179	94	2.3473	2.2231	0.0272	0.0788			Chr1	7020001	7070000	7056941	437	331	9.1732	8.1733	0.0576	0.078
Chr1	6675001	6725000	6699745	151	9	1.0569	0.6909	0.2095	0.0617			Chr1	8275001	8325000	8289903	147	69	1.7689	1.7186	0.0144	0.0357			Chr1	7025001	7075000	7059634	531	410	10.7202	9.5992	0.0552	0.0703
Chr1	6680001	6730000	6708078	125	9	1.0569	0.6909	0.2095	0.0617			Chr1	8280001	8330000	8302261	76	32	0.8218	0.7756	0.0289	0.0499			Chr1	7030001	7080000	7059732	534	413	10.7443	9.6204	0.0552	0.0704
Chr1	6685001	6735000	6714169	158	9	1.0569	0.6909	0.2095	0.0617			Chr1	8285001	8335000	8307705	76	40	1.0609	0.9562	0.0519	0.0637			Chr1	7035001	7085000	7059774	535	413	10.7443	9.6204	0.0552	0.0704
Chr1	6690001	6740000	6722071	218	12	0.9513	0.5229	0.2906	0.0708			Chr1	8290001	8340000	8308913	74	41	1.1454	0.9761	0.0798	0.0956			Chr1	7040001	7090000	7061199	525	407	10.3123	9.312	0.051	0.0631
Chr1	6695001	6745000	6730119	258	16	1.3248	0.8239	0.2331	0.1095			Chr1	8295001	8345000	8310777	69	42	1.1865	0.9819	0.0944	0.1016			Chr1	7045001	7095000	7064900	449	339	8.0107	6.9006	0.0745	0.0898
Chr1	6700001	6750000	6733391	308	22	2.1642	1.4248	0.206	0.1034			Chr1	8300001	8350000	8316617	75	45	1.1732	0.9782	0.0907	0.1007			Chr1	7050001	7100000	7067181	451	337	8.3082	7.2934	0.065	0.0809
Chr1	6705001	6755000	6734023	313	20	1.8873	1.22	0.2147	0.1069			Chr1	8305001	8355000	8331207	81	50	0.9442	0.8537	0.0503	0.0743			Chr1	7055001	7105000	7070038	449	323	8.0982	6.9584	0.0757	0.093
Chr1	6710001	6760000	6737521	327	20	1.8873	1.22	0.2147	0.1069			Chr1	8310001	8360000	8350976	89	61	1.3905	1.2073	0.0705	0.1184			Chr1	7060001	7110000	7074016	396	263	5.6826	4.8104	0.0831	0.0973
Chr1	6715001	6765000	6742666	329	23	2.1028	1.5313	0.1573	0.087			Chr1	8315001	8365000	8352121	94	62	1.3905	1.2073	0.0705	0.1175			Chr1	7065001	7115000	7078085	305	199	3.8732	3.4657	0.0555	0.0633
Chr1	6720001	6770000	6748938	406	43	3.0371	2.5846	0.0805	0.0405			Chr1	8320001	8370000	8353562	104	66	1.4121	1.2508	0.0606	0.1108			Chr1	7070001	7120000	7086129	185	114	2.3782	2.2297	0.0322	0.0363
Chr1	6725001	6775000	6751660	427	45	3.0627	2.6151	0.0788	0.04			Chr1	8325001	8375000	8354607	104	66	1.3687	1.2422	0.0485	0.1035			Chr1	7080001	7130000	7109942	135	50	1.2549	1.2367	0.0073	0.0124
Chr1	6730001	6780000	6755776	487	60	3.8082	3.173	0.091	0.0484			Chr1	8330001	8380000	8359145	123	81	1.9375	1.7725	0.0445	0.1093			Chr1	7085001	7135000	7117780	204	107	2.4751	2.4196	0.0113	0.0272
Chr1	6735001	6785000	6761249	523	88	5.1139	4.2085	0.0971	0.0494			Chr1	8340001	8390000	8372912	223	142	3.6291	3.6225	0.0009	0.0027			Chr1	7140001	7190000	7175358	55	34	0.6581	0.5802	0.0629	0.1465
Chr1	6740001	6790000	6766935	509	86	5.1351	4.1724	0.1034	0.0525			Chr1	8355001	8405000	8385380	277	192	5.6873	5.0028	0.064	0.1614			Chr1	7145001	7195000	7175982	57	36	0.6655	0.5808	0.0679	0.1527
Chr1	6745001	6795000	6773729	517	87	4.7299	4.2364	0.055	0.0253			Chr1	8360001	8410000	8390186	247	168	5.066	4.3931	0.0711	0.1654			Chr1	7150001	7200000	7179139	53	36	0.6655	0.5808	0.0679	0.1527
Chr1	6750001	6800000	6779233	527	84	4.2787	3.7782	0.0621	0.0278			Chr1	8365001	8415000	8391831	252	172	5.066	4.3931	0.0711	0.1648			Chr1	7155001	7205000	7187826	86	45	0.813	0.6737	0.0937	0.2231
Chr1	6755001	6805000	6782594	599	102	5.1099	4.6853	0.0434	0.0199			Chr1	8370001	8420000	8396632	287	196	5.4364	4.7608	0.0663	0.1526			Chr1	7160001	7210000	7193906	120	44	0.813	0.6737	0.0937	0.2231
Chr1	6760001	6810000	6786420	637	102	5.1099	4.6853	0.0434	0.0199			Chr1	8375001	8425000	8397339	291	195	5.4364	4.7608	0.0663	0.1533			Chr1	7165001	7215000	7197144	125	45	0.9813	0.9586	0.0117	0.0376
Chr1	6765001	6815000	6790902	688	104	5.1184	4.4153	0.0737	0.0326			Chr1	8380001	8430000	8401888	300	209	5.9526	5.3101	0.057	0.1375			Chr1	7170001	7220000	7208471	259	158	2.8392	2.5562	0.0524	0.1777
Chr1	6770001	6820000	6797035	676	92	4.8861	3.6663	0.1426	0.0644			Chr1	8385001	8435000	8411615	347	269	8.0427	6.669	0.0934	0.201			Chr1	7175001	7225000	7214824	409	293	4.7511	4.5257	0.0243	0.0773
Chr1	6775001	6825000	6799901	685	90	4.8606	3.6358	0.1442	0.0648			Chr1	8390001	8440000	8419311	302	232	6.7383	5.3801	0.1121	0.2555			Chr1	7180001	7230000	7215041	413	295	4.7708	4.5385	0.025	0.0792
Chr1	6780001	6830000	6805359	694	82	4.7714	3.5873	0.1417	0.0628			Chr1	8395001	8445000	8422225	329	260	7.453	5.8624	0.1195	0.2763			Chr1	7185001	7235000	7216169	439	304	4.9	4.6086	0.0306	0.0944
Chr1	6785001	6835000	6809908	671	64	4.4553	3.1234	0.1758	0.085			Chr1	8400001	8450000	8426874	403	307	9.3431	7.3137	0.1218	0.27			Chr1	7190001	7240000	7220553	470	335	6.5742	5.5252	0.0867	0.2487
Chr1	6790001	6840000	6815043	708	97	6.9155	5.1234	0.1489	0.0833			Chr1	8405001	8455000	8437040	390	248	7.1492	5.772	0.1066	0.249			Chr1	7195001	7245000	7221706	490	340	6.7111	5.6045	0.0899	0.2566
Chr1	6795001	6845000	6819538	690	89	6.4898	4.4985	0.1812	0.1127			Chr1	8410001	8460000	8441725	483	272	7.2317	5.8128	0.1088	0.2475			Chr1	7200001	7250000	7223965	534	366	7.1677	5.8699	0.0995	0.2824
Chr1	6800001	6850000	6825332	729	90	6.4413	4.5272	0.1745	0.1099			Chr1	8415001	8465000	8444610	531	266	7.2317	5.8128	0.1088	0.2485			Chr1	7205001	7255000	7226805	529	374	7.3885	6.2163	0.0862	0.2614
Chr1	6805001	6855000	6829950	702	100	7.7796	5.2704	0.1923	0.1307			Chr1	8420001	8470000	8448896	529	241	6.8482	5.4238	0.1161	0.2613			Chr1	7210001	7260000	7231636	557	416	7.7884	6.5108	0.0893	0.2651
Chr1	6810001	6860000	6835380	722	127	9.8862	6.8175	0.1837	0.1306			Chr1	8425001	8475000	8452736	618	244	6.8734	5.4563	0.1149	0.2611			Chr1	7215001	7265000	7235026	608	429	8.1121	6.6324	0.1004	0.2825
Chr1	6815001	6865000	6841370	724	131	10.3316	7.3507	0.1686	0.1231			Chr1	8430001	8480000	8455722	638	221	5.8437	4.4162	0.1391	0.274			Chr1	7220001	7270000	7242840	519	360	7.9565	6.6948	0.0861	0.2504
Chr1	6820001	6870000	6846770	723	123	9.6295	7.0464	0.1549	0.1161			Chr1	8435001	8485000	8459433	551	140	3.4129	2.5517	0.1444	0.2837			Chr1	7225001	7275000	7254289	402	259	7.8165	6.2888	0.1083	0.2838
Chr1	6825001	6875000	6850156	739	130	10.6069	7.5594	0.1678	0.124			Chr1	8440001	8490000	8460503	527	128	3.0427	2.2957	0.1399	0.2697			Chr1	7230001	7280000	7257196	444	303	9.2685	7.2096	0.1249	0.3185
Chr1	6830001	6880000	6854638	711	123	9.9505	7.05	0.1706	0.1278			Chr1	8445001	8495000	8464195	540	112	2.3768	1.8422	0.1267	0.2117			Chr1	7235001	7285000	7263953	538	408	13.6558	10.967	0.1092	0.2598
Chr1	6835001	6885000	6857289	690	121	9.5303	6.6442	0.1784	0.1316			Chr1	8450001	8500000	8471262	544	126	1.5324	1.4516	0.0271	0.0507			Chr1	7240001	7290000	7270139	561	433	13.2105	11.4384	0.0719	0.1771
Chr1	6840001	6890000	6862411	652	86	6.9216	4.6271	0.1987	0.147			Chr1	8455001	8505000	8475782	505	133	1.6139	1.5185	0.0305	0.0564			Chr1	7245001	7295000	7273397	598	459	13.7314	11.9601	0.0689	0.1737
Chr1	6845001	6895000	6866861	658	88	7.1879	4.7436	0.2049	0.1526			Chr1	8595001	8645000	8616005	261	149	5.733	5.6117	0.0107	0.0292			Chr1	7250001	7300000	7279496	676	552	16.5859	14.5881	0.0641	0.1554
Chr1	6850001	6900000	6873726	632	114	7.9884	4.8816	0.2414	0.156			Chr1	8600001	8650000	8617227	246	138	5.2754	5.115	0.0154	0.0403			Chr1	7255001	7305000	7282695	718	602	17.8137	15.5636	0.0674	0.1578
Chr1	6855001	6905000	6878775	657	127	7.8343	4.2184	0.3	0.1852			Chr1	8605001	8655000	8620039	204	138	5.2754	5.115	0.0154	0.0403			Chr1	7260001	7310000	7286033	687	581	18.3217	15.8685	0.0718	0.1694
Chr1	6860001	6910000	6885628	661	114	6.7948	3.3454	0.3402	0.2051			Chr1	8610001	8660000	8622567	171	138	5.2754	5.115	0.0154	0.0403			Chr1	7265001	7315000	7289951	667	581	18.8009	16.3995	0.0682	0.159
Chr1	6865001	6915000	6891861	648	117	6.9312	3.3048	0.3543	0.1854			Chr1	8615001	8665000	8624727	142	130	5.0355	4.9565	0.0079	0.0219			Chr1	7270001	7320000	7292970	653	539	17.0931	14.7264	0.0744	0.1672
Chr1	6870001	6920000	6895626	583	117	6.9312	3.3048	0.3543	0.1854			Chr1	8620001	8670000	8625064	135	123	4.8824	4.7948	0.009	0.0245			Chr1	7275001	7325000	7295239	625	509	15.49	13.3149	0.0755	0.175
Chr1	6875001	6925000	6900901	587	110	5.9538	2.7917	0.3616	0.1834			Chr1	8625001	8675000	8631171	48	43	1.0467	0.732	0.1769	0.2658			Chr1	7280001	7330000	7298540	617	484	15.4267	13.3956	0.0705	0.156
Chr1	6880001	6930000	6905963	609	112	6.0118	2.8143	0.3623	0.1828			Chr1	8630001	8680000	8633116	27	23	0.5076	0.4824	0.0255	0.0555			Chr1	7285001	7335000	7304763	541	404	11.6626	10.3751	0.0584	0.1365
Chr1	6885001	6935000	6910566	667	105	5.5117	2.6794	0.3458	0.1721			Chr1	8650001	8700000	8698241	86	64	1.2458	0.7691	0.2366	0.3446			Chr1	7290001	7340000	7309581	490	350	10.9221	9.4506	0.0722	0.1533
Chr1	6890001	6940000	6914586	676	105	5.5117	2.6794	0.3458	0.1721			Chr1	8655001	8705000	8700228	186	137	2.7337	1.8816	0.1846	0.2607			Chr1	7295001	7345000	7314728	476	338	11.1188	9.5006	0.0785	0.1571
Chr1	6895001	6945000	6919307	682	100	5.1558	2.5578	0.3368	0.1671			Chr1	8660001	8710000	8702178	256	181	4.449	3.3252	0.1446	0.2711			Chr1	7300001	7350000	7323238	391	242	8.4437	6.9688	0.0957	0.1812
Chr1	6900001	6950000	6924018	658	70	4.0155	2.2485	0.2821	0.1637			Chr1	8665001	8715000	8703029	284	201	5.2787	3.8335	0.1586	0.2846			Chr1	7305001	7355000	7329905	348	184	7.3136	5.9124	0.1059	0.1872
Chr1	6905001	6955000	6929959	661	37	2.318	1.7403	0.1424	0.078			Chr1	8670001	8720000	8706204	362	252	6.8565	5.6748	0.0943	0.2021			Chr1	7310001	7360000	7337936	408	247	8.0822	6.7528	0.0896	0.1632
Chr1	6910001	6960000	6936788	655	38	2.5073	1.9049	0.1365	0.0603			Chr1	8675001	8725000	8709482	452	340	8.188	6.9166	0.0842	0.1858			Chr1	7315001	7365000	7345218	457	309	8.5256	7.0008	0.0982	0.1877
Chr1	6915001	6965000	6941453	623	42	2.5778	1.9565	0.137	0.0647			Chr1	8680001	8730000	8712524	545	414	9.8681	8.6149	0.0678	0.1663			Chr1	7320001	7370000	7350326	487	363	10.9243	8.8894	0.1027	0.2193
Chr1	6920001	6970000	6942184	618	42	2.5778	1.9565	0.137	0.0647			Chr1	8685001	8735000	8712954	556	416	10.0511	8.7934	0.0667	0.1619			Chr1	7325001	7375000	7353441	528	402	11.9911	9.6023	0.1106	0.2387
Chr1	6925001	6975000	6944396	555	42	2.5778	1.9565	0.137	0.0647			Chr1	8690001	8740000	8713453	568	421	10.0753	8.822	0.0663	0.163			Chr1	7330001	7380000	7356966	522	411	11.5785	9.4665	0.1004	0.2292
Chr1	6930001	6980000	6947058	482	40	2.5198	1.9339	0.1316	0.0626			Chr1	8695001	8745000	8713453	568	421	10.0753	8.822	0.0663	0.163			Chr1	7335001	7385000	7363793	595	485	13.7836	11.4119	0.0941	0.2371
Chr1	6935001	6985000	6950449	398	42	2.6017	1.9205	0.1506	0.069			Chr1	8700001	8750000	8717604	504	374	9.546	8.6542	0.049	0.1325			Chr1	7340001	7390000	7366231	596	495	13.9001	11.2066	0.1073	0.2711
Chr1	6940001	6990000	6952839	338	42	2.6017	1.9205	0.1506	0.069			Chr1	8705001	8755000	8725609	467	337	8.6696	8.2734	0.0234	0.0793			Chr1	7345001	7395000	7368880	568	491	13.2929	10.9032	0.0988	0.2727
Chr1	6945001	6995000	6955362	271	42	2.6017	1.9205	0.1506	0.069			Chr1	8710001	8760000	8732537	455	339	7.9712	7.7706	0.0127	0.0415			Chr1	7350001	7400000	7370599	533	468	12.6568	10.5415	0.0912	0.2651
Chr1	6950001	7000000	6957210	219	42	2.6017	1.9205	0.1506	0.069			Chr1	8715001	8765000	8739444	529	412	10.2081	9.8542	0.0176	0.0648			Chr1	7355001	7405000	7371604	506	459	12.1909	10.1832	0.0897	0.276
Chr1	6955001	7005000	6960785	142	34	2.2838	1.4417	0.226	0.098			Chr1	8720001	8770000	8747005	535	437	10.776	10.2791	0.0236	0.0711			Chr1	7360001	7410000	7374830	416	376	10.5143	8.7434	0.092	0.292
Chr1	6960001	7010000	6967391	59	19	1.0274	0.6029	0.2604	0.0962			Chr1	8725001	8775000	8753449	482	378	9.7952	9.5366	0.0134	0.041			Chr1	7365001	7415000	7378258	325	294	9.0872	7.5519	0.0923	0.3051
Chr1	6990001	7040000	7034294	48	8	0.4743	0.3741	0.1181	0.063			Chr1	8730001	8780000	8761070	421	316	8.4145	8.0713	0.0208	0.0587			Chr1	7370001	7420000	7381256	263	235	6.6555	5.6442	0.0822	0.2618
Chr1	6995001	7045000	7039252	122	35	2.0531	1.2551	0.2412	0.1162			Chr1	8735001	8785000	8762682	428	317	8.2315	7.8928	0.021	0.0602			Chr1	7375001	7425000	7383953	206	184	5.0843	4.4801	0.0632	0.1987
Chr1	7000001	7050000	7040081	135	37	2.2911	1.2603	0.2903	0.1223			Chr1	8740001	8790000	8764330	432	313	8.2073	7.8642	0.0213	0.0603			Chr1	7380001	7430000	7384984	173	154	4.0885	3.6015	0.0633	0.2272
Chr1	7005001	7055000	7044008	174	42	2.9412	1.5435	0.3117	0.1423			Chr1	8745001	8795000	8765189	446	321	8.5373	8.0024	0.0323	0.0816			Chr1	7385001	7435000	7393374	59	46	1.131	0.8491	0.1424	0.3123
Chr1	7010001	7060000	7048539	246	67	5.1187	3.1574	0.237	0.1355			Chr1	8750001	8800000	8766252	427	304	7.8208	7.4011	0.0276	0.0685			Chr1	7395001	7445000	7431673	43	18	0.299	0.248	0.0932	0.2338
Chr1	7015001	7065000	7051502	313	85	7.5999	4.9397	0.2121	0.1099			Chr1	8755001	8805000	8770302	382	272	7.2362	6.6843	0.0396	0.0854			Chr1	7400001	7450000	7434293	40	18	0.299	0.248	0.0932	0.2338
Chr1	7020001	7070000	7052940	341	100	9.6914	6.2382	0.2168	0.1046			Chr1	8760001	8810000	8773810	336	226	6.2192	5.7434	0.0398	0.0827			Chr1	7405001	7455000	7434293	40	18	0.299	0.248	0.0932	0.2338
Chr1	7025001	7075000	7055157	383	121	11.9388	7.7342	0.2137	0.1038			Chr1	8765001	8815000	8779183	237	133	3.1525	3.1515	0.0002	0.0002			Chr1	7410001	7460000	7435730	38	17	0.299	0.248	0.0932	0.2473
Chr1	7030001	7080000	7056310	403	124	12.1911	8.0847	0.2025	0.0979			Chr1	8770001	8820000	8786626	158	58	1.0069	0.8852	0.0643	0.064			Chr1	7415001	7465000	7435730	38	17	0.299	0.248	0.0932	0.2473
Chr1	7035001	7085000	7059227	453	127	12.7288	8.6169	0.1926	0.0935			Chr1	8775001	8825000	8793381	130	34	0.6943	0.4095	0.258	0.1964			Chr1	7420001	7470000	7437256	35	16	0.299	0.248	0.0932	0.2652
Chr1	7040001	7090000	7064842	478	121	12.5569	8.3633	0.2005	0.0948			Chr1	8780001	8830000	8807803	143	49	1.073	0.5172	0.3495	0.2583			Chr1	7425001	7475000	7437256	35	16	0.299	0.248	0.0932	0.2652
Chr1	7045001	7095000	7072363	473	95	10.9781	7.4823	0.1894	0.0897			Chr1	8785001	8835000	8816939	173	82	1.5927	1.3052	0.0992	0.1345			Chr1	7430001	7480000	7437256	35	16	0.299	0.248	0.0932	0.2652
Chr1	7050001	7100000	7076798	542	104	11.502	7.9396	0.1832	0.0885			Chr1	8790001	8840000	8822270	180	94	1.8702	1.6187	0.0721	0.0979			Chr1	7435001	7485000	7437526	32	16	0.299	0.248	0.0932	0.2652
Chr1	7055001	7105000	7082081	584	100	10.8634	7.7045	0.1701	0.0813			Chr1	8795001	8845000	8825957	178	94	1.8858	1.7177	0.0467	0.068			Chr1	7445001	7495000	7491612	14	5	0.0479	0.033	0.184	0.2432
Chr1	7060001	7110000	7088209	573	76	8.6859	6.0906	0.1756	0.0759			Chr1	8800001	8850000	8833369	256	155	3.6577	3.1975	0.0671	0.0918			Chr1	7450001	7500000	7492943	20	7	0.0788	0.0393	0.3346	0.3929
Chr1	7065001	7115000	7092931	538	58	6.2047	4.3083	0.1804	0.0775			Chr1	8805001	8855000	8839324	302	177	3.8737	3.3274	0.0759	0.1093			Chr1	7455001	7505000	7492943	20	7	0.0788	0.0393	0.3346	0.3929
Chr1	7070001	7120000	7096187	550	43	4.1132	3.0098	0.1549	0.0705			Chr1	8810001	8860000	8841726	311	181	4.1669	3.4522	0.0938	0.1297			Chr1	7460001	7510000	7492943	20	7	0.0788	0.0393	0.3346	0.3929
Chr1	7075001	7125000	7100572	564	25	2.3125	1.6291	0.1734	0.0683			Chr1	8815001	8865000	8842850	320	189	4.398	3.671	0.0901	0.1279			Chr1	7465001	7515000	7492943	20	7	0.0788	0.0393	0.3346	0.3929
Chr1	7080001	7130000	7104313	613	35	3.29	1.6201	0.3401	0.1128			Chr1	8820001	8870000	8846194	359	216	5.5091	4.3623	0.1162	0.1414			Chr1	7470001	7520000	7497239	24	7	0.0788	0.0393	0.3346	0.3929
Chr1	7085001	7135000	7108963	629	60	5.2716	1.9574	0.4585	0.115			Chr1	8825001	8875000	8848035	367	221	5.9938	4.5002	0.1423	0.1503			Chr1	7475001	7525000	7497239	24	7	0.0788	0.0393	0.3346	0.3929
Chr1	7090001	7140000	7113001	598	79	7.2704	2.8826	0.4322	0.1236			Chr1	8830001	8880000	8855737	394	249	6.7834	4.7195	0.1794	0.1762			Chr1	7480001	7530000	7497239	24	7	0.0788	0.0393	0.3346	0.3929
Chr1	7095001	7145000	7116072	537	78	7.2704	2.8826	0.4322	0.1236			Chr1	8835001	8885000	8861670	391	253	6.9023	4.1597	0.2479	0.2038			Chr1	7485001	7535000	7497239	24	7	0.0788	0.0393	0.3346	0.3929
Chr1	7100001	7150000	7120365	472	67	6.5085	2.4202	0.4579	0.125			Chr1	8840001	8890000	8863804	378	247	6.7961	3.9883	0.2604	0.2128			Chr1	7490001	7540000	7498793	21	5	0.0622	0.0258	0.4135	0.5229
Chr1	7105001	7155000	7124340	388	66	6.4971	2.372	0.4651	0.1262			Chr1	8845001	8895000	8869052	434	299	8.5626	6.1052	0.1675	0.1814			Chr1	7545001	7595000	7567312	276	187	3.1466	3.025	0.0197	0.0755
Chr1	7110001	7160000	7127548	324	65	6.4971	2.372	0.4651	0.1262			Chr1	8850001	8900000	8876572	400	260	7.3585	5.0377	0.1872	0.2024			Chr1	7550001	7600000	7576627	373	274	5.8135	5.6297	0.0161	0.063
Chr1	7115001	7165000	7129085	292	65	6.4971	2.372	0.4651	0.1262			Chr1	8855001	8905000	8881098	336	234	7.1158	4.893	0.1851	0.2021			Chr1	7555001	7605000	7579164	412	303	6.3359	6.2024	0.0106	0.0394
Chr1	7120001	7170000	7132105	260	69	7.2034	2.5498	0.4771	0.1277			Chr1	8860001	8910000	8885428	355	257	7.4233	5.4846	0.1502	0.1832			Chr1	7560001	7610000	7592989	414	310	6.542	6.3639	0.0138	0.0445
Chr1	7125001	7175000	7136207	213	68	6.7567	2.4345	0.4703	0.1251			Chr1	8865001	8915000	8887312	359	263	7.8285	5.9674	0.1349	0.1697			Chr1	7565001	7615000	7595296	402	304	6.5512	6.3927	0.0122	0.0397
Chr1	7130001	7180000	7140436	144	55	5.5269	2.0931	0.4506	0.1213			Chr1	8870001	8920000	8890113	315	235	6.7174	5.2761	0.1202	0.1689			Chr1	7570001	7620000	7597379	375	285	6.4166	6.2788	0.0109	0.0356
Chr1	7135001	7185000	7159919	121	29	3.3407	1.3927	0.4115	0.1508			Chr1	8875001	8925000	8893215	320	228	6.1946	5.1239	0.0946	0.1562			Chr1	7575001	7625000	7599614	344	262	6.2299	6.0714	0.0129	0.0428
Chr1	7140001	7190000	7177799	160	14	1.5695	0.6469	0.4163	0.1327			Chr1	8880001	8930000	8899873	267	181	5.1486	5.0532	0.0094	0.0226			Chr1	7580001	7630000	7600303	334	258	6.2123	6.0554	0.0128	0.0426
Chr1	7145001	7195000	7183779	221	16	2.1625	0.8514	0.435	0.1708			Chr1	8900001	8950000	8928898	219	142	4.7325	4.3717	0.0396	0.0963			Chr1	7585001	7635000	7602196	307	258	6.191	6.0819	0.0089	0.0305
Chr1	7150001	7200000	7188513	243	17	2.2631	0.8638	0.4475	0.1769			Chr1	8905001	8955000	8930884	238	149	4.863	4.451	0.0442	0.103			Chr1	7590001	7640000	7607724	335	284	7.2049	7.0512	0.0108	0.0385
Chr1	7155001	7205000	7190278	277	17	2.2631	0.8638	0.4475	0.1769			Chr1	8910001	8960000	8936866	210	129	4.3601	3.7662	0.0731	0.1449			Chr1	7595001	7645000	7613841	377	323	8.3077	8.0997	0.0127	0.0448
Chr1	7160001	7210000	7194631	373	17	2.2631	0.8638	0.4475	0.1769			Chr1	8915001	8965000	8938960	194	115	3.7237	3.0646	0.0971	0.1863			Chr1	7600001	7650000	7621530	280	236	5.8132	5.7618	0.0044	0.0153
Chr1	7165001	7215000	7196507	417	25	2.4818	0.9859	0.4314	0.1802			Chr1	8920001	8970000	8938960	194	115	3.7237	3.0646	0.0971	0.1863			Chr1	7605001	7655000	7624818	244	210	5.4323	5.302	0.0121	0.0444
Chr1	7170001	7220000	7199387	459	44	2.6285	1.3185	0.3319	0.1603			Chr1	8925001	8975000	8945686	201	134	4.8506	4.0916	0.0849	0.16			Chr1	7610001	7660000	7639142	131	102	3.0966	2.8909	0.0343	0.1417
Chr1	7175001	7225000	7202881	518	82	3.5489	1.6904	0.3547	0.1587			Chr1	8930001	8980000	8948634	189	126	4.4287	3.6023	0.1029	0.1773			Chr1	7615001	7665000	7645973	147	114	3.4641	3.1763	0.0433	0.1535
Chr1	7180001	7230000	7203805	540	84	3.5489	1.6904	0.3547	0.159			Chr1	8935001	8985000	8957109	159	101	3.7116	2.6696	0.1633	0.3177			Chr1	7620001	7670000	7649992	182	137	4.218	3.8712	0.0429	0.1454
Chr1	7185001	7235000	7208143	546	84	3.2239	1.5213	0.3588	0.1421			Chr1	8940001	8990000	8969716	221	175	5.2969	3.3436	0.2261	0.4102			Chr1	7625001	7675000	7653147	214	158	4.9874	4.4698	0.0547	0.1884
Chr1	7190001	7240000	7215229	553	95	3.5693	1.7108	0.352	0.1689			Chr1	8945001	8995000	8976985	292	249	6.5535	4.0866	0.2319	0.429			Chr1	7630001	7680000	7655508	237	169	5.0774	4.5868	0.0508	0.1765
Chr1	7195001	7245000	7223240	605	97	3.0862	1.6531	0.3024	0.1328			Chr1	8950001	9000000	8983792	264	213	4.5869	2.7193	0.2556	0.4396			Chr1	7635001	7685000	7659690	278	181	5.1061	4.582	0.0541	0.1755
Chr1	7200001	7250000	7227718	642	103	3.4736	1.6613	0.3529	0.1586			Chr1	8955001	9005000	8989567	309	238	5.8444	4.1348	0.1713	0.3069			Chr1	7640001	7690000	7664422	238	149	4.0517	3.7664	0.0365	0.0966
Chr1	7205001	7255000	7230998	665	117	3.7492	1.6817	0.3807	0.1695			Chr1	8960001	9010000	8993407	348	273	7.4705	5.274	0.1724	0.3129			Chr1	7650001	7700000	7682995	306	199	4.9791	4.7	0.0288	0.0741
Chr1	7210001	7260000	7237211	628	138	4.5922	2.1032	0.3718	0.1584			Chr1	8965001	9015000	8994289	365	281	8.0287	5.8045	0.1608	0.3072			Chr1	7655001	7705000	7687366	390	270	6.5647	6.2986	0.0207	0.0609
Chr1	7215001	7265000	7240654	627	135	4.7237	2.4401	0.3188	0.1379			Chr1	8970001	9020000	8995138	380	281	8.0287	5.8045	0.1608	0.3072			Chr1	7660001	7710000	7687577	394	271	6.5647	6.305	0.0202	0.0594
Chr1	7220001	7270000	7244475	618	131	4.4191	2.3368	0.3082	0.1375			Chr1	8975001	9025000	8998380	371	259	6.9018	4.7683	0.1828	0.3542			Chr1	7665001	7715000	7689443	366	251	6.0804	5.871	0.0175	0.0533
Chr1	7225001	7275000	7248581	583	111	4.1409	2.06	0.3356	0.1315			Chr1	8980001	9030000	9000328	384	259	6.9018	4.7683	0.1828	0.3542			Chr1	7670001	7720000	7692667	342	238	5.5426	5.3556	0.0172	0.0534
Chr1	7230001	7280000	7251835	610	141	5.0961	2.3765	0.3639	0.1217			Chr1	8985001	9035000	9002698	384	251	6.7509	4.8495	0.1639	0.3289			Chr1	7675001	7725000	7698481	353	255	5.7158	5.5581	0.014	0.0418
Chr1	7235001	7285000	7256989	638	193	7.4127	3.5975	0.3465	0.1159			Chr1	8990001	9040000	9010758	355	223	6.5655	5.245	0.1118	0.214			Chr1	7680001	7730000	7702278	360	274	6.2995	6.0133	0.0232	0.0656
Chr1	7240001	7290000	7262392	616	207	7.7807	3.6684	0.3592	0.1133			Chr1	8995001	9045000	9018291	294	166	6.2123	5.2022	0.0885	0.1589			Chr1	7685001	7735000	7705914	327	266	6.4187	6.1568	0.0208	0.0621
Chr1	7245001	7295000	7269725	549	206	7.6708	3.5216	0.3707	0.1159			Chr1	9000001	9050000	9021213	293	158	6.1877	5.1371	0.0928	0.162			Chr1	7690001	7740000	7708265	345	270	6.7245	6.2034	0.0403	0.1212
Chr1	7250001	7300000	7275578	523	230	8.8995	4.4641	0.3319	0.1118			Chr1	9005001	9055000	9029924	263	151	5.528	4.2609	0.1294	0.2217			Chr1	7695001	7745000	7713959	322	267	7.1543	6.0908	0.0803	0.2034
Chr1	7255001	7305000	7281317	526	232	9.5829	4.6684	0.3448	0.1136			Chr1	9010001	9060000	9036906	230	124	4.5778	4.3437	0.0262	0.0437			Chr1	7700001	7750000	7721062	249	194	5.2012	4.477	0.0748	0.1931
Chr1	7260001	7310000	7286458	517	218	9.1398	4.2973	0.3604	0.1184			Chr1	9015001	9065000	9039181	216	116	4.0197	3.8131	0.0264	0.0403			Chr1	7705001	7755000	7739456	253	199	5.6474	4.6467	0.0972	0.2131
Chr1	7265001	7315000	7291531	539	223	9.4222	4.3584	0.3675	0.1237			Chr1	9020001	9070000	9044847	234	144	4.8523	4.6586	0.0204	0.0328			Chr1	7710001	7760000	7741530	273	211	5.9346	4.8377	0.1018	0.2242
Chr1	7270001	7320000	7295740	551	207	8.8798	3.9513	0.3841	0.1256			Chr1	9095001	9145000	9121176	300	79	1.8026	1.6809	0.0349	0.0993			Chr1	7715001	7765000	7744889	324	253	7.742	6.5236	0.0854	0.2221
Chr1	7275001	7325000	7298791	551	190	8.3623	3.994	0.3535	0.1247			Chr1	9100001	9150000	9131512	309	143	3.6208	3.193	0.0628	0.123			Chr1	7720001	7770000	7748999	365	274	8.1346	6.9221	0.0805	0.2017
Chr1	7280001	7330000	7303997	570	163	7.5264	3.7593	0.3338	0.1291			Chr1	9105001	9155000	9138013	341	196	4.8202	4.3129	0.0555	0.1183			Chr1	7725001	7775000	7758531	469	360	10.8316	8.7844	0.1044	0.2176
Chr1	7285001	7335000	7310271	560	128	6.0784	3.2694	0.3005	0.1356			Chr1	9110001	9160000	9141442	401	254	7.2613	6.1112	0.086	0.222			Chr1	7730001	7780000	7764626	575	439	14.9169	11.6264	0.124	0.2369
Chr1	7290001	7340000	7316182	575	107	5.4196	2.9585	0.2938	0.14			Chr1	9115001	9165000	9141781	403	254	7.2613	6.1112	0.086	0.222			Chr1	7735001	7785000	7766607	617	453	15.0234	11.7071	0.1241	0.2372
Chr1	7295001	7345000	7321877	603	117	6.2131	3.2991	0.3063	0.1299			Chr1	9120001	9170000	9143532	397	257	7.3414	6.2505	0.0803	0.2097			Chr1	7740001	7790000	7767817	596	444	14.6257	11.4106	0.1235	0.2404
Chr1	7300001	7350000	7326658	622	103	5.1344	2.3825	0.3661	0.1329			Chr1	9125001	9175000	9146844	400	255	7.0769	5.9105	0.0898	0.2215			Chr1	7745001	7795000	7770672	608	443	14.0871	11.1585	0.116	0.2358
Chr1	7305001	7355000	7332615	658	88	4.1903	2.1607	0.3196	0.1242			Chr1	9130001	9180000	9157043	485	337	8.7343	7.1208	0.1018	0.2376			Chr1	7750001	7800000	7773376	652	470	14.46	11.4003	0.1183	0.2413
Chr1	7310001	7360000	7337111	682	115	5.8956	3.3779	0.2715	0.1141			Chr1	9135001	9185000	9161420	437	330	8.6925	6.9917	0.1084	0.2492			Chr1	7755001	7805000	7778171	598	398	12.5622	9.808	0.1231	0.2439
Chr1	7315001	7365000	7341899	682	145	6.5618	3.2897	0.3321	0.1173			Chr1	9140001	9190000	9162319	424	324	8.6003	6.9127	0.1088	0.2464			Chr1	7760001	7810000	7779716	588	385	12.2749	9.6105	0.1217	0.2401
Chr1	7320001	7370000	7347150	724	172	8.9082	4.6211	0.3169	0.1247			Chr1	9145001	9195000	9166566	421	303	8.0166	6.5616	0.0998	0.2225			Chr1	7765001	7815000	7784753	604	381	10.976	8.4268	0.1314	0.2338
Chr1	7325001	7375000	7351062	779	188	10.421	5.0917	0.3436	0.1326			Chr1	9150001	9200000	9170966	362	245	6.3156	5.2461	0.0925	0.2529			Chr1	7770001	7820000	7786945	563	353	10.5887	8.0396	0.1368	0.2452
Chr1	7330001	7380000	7355207	771	198	11.6057	5.8197	0.332	0.1327			Chr1	9155001	9205000	9180936	388	260	6.3864	4.3248	0.1925	0.4167			Chr1	7775001	7825000	7792497	421	230	6.9491	5.3763	0.1276	0.2469
Chr1	7335001	7385000	7360428	803	237	15.2514	8.5874	0.2795	0.1383			Chr1	9160001	9210000	9189252	386	253	4.9691	2.8943	0.2639	0.3475			Chr1	7830001	7880000	7859394	308	250	7.2014	6.5811	0.045	0.1296
Chr1	7340001	7390000	7365546	823	244	15.3751	8.9711	0.263	0.133			Chr1	9165001	9215000	9192702	442	300	5.6899	3.2731	0.2696	0.3567			Chr1	7835001	7885000	7865080	316	249	7.2173	6.3724	0.0622	0.1828
Chr1	7345001	7395000	7370174	813	241	15.4039	9.3396	0.2451	0.1364			Chr1	9170001	9220000	9196542	499	363	7.3788	3.7297	0.3285	0.3881			Chr1	7840001	7890000	7871924	331	255	6.1885	5.3534	0.0724	0.2688
Chr1	7350001	7400000	7373234	774	224	14.7659	9.2931	0.2275	0.132			Chr1	9175001	9225000	9200808	536	395	9.1462	5.2755	0.2684	0.3061			Chr1	7845001	7895000	7872786	345	264	6.6386	5.7523	0.0715	0.2557
Chr1	7355001	7405000	7376166	678	223	14.7509	9.2902	0.2271	0.1318			Chr1	9180001	9230000	9210450	453	350	8.7852	5.1917	0.2571	0.2506			Chr1	7850001	7900000	7876516	351	270	6.9722	6.0036	0.0746	0.2625
Chr1	7360001	7410000	7378511	604	189	12.6458	8.0226	0.2237	0.1337			Chr1	9185001	9235000	9213226	477	366	9.3671	5.7294	0.241	0.2461			Chr1	7855001	7905000	7880660	415	323	8.3224	7.4714	0.0539	0.1967
Chr1	7365001	7415000	7380618	542	149	11.347	7.5908	0.1983	0.1367			Chr1	9190001	9240000	9216992	562	446	11.5696	7.8731	0.1901	0.206			Chr1	7860001	7910000	7885482	388	310	8.4982	7.4188	0.0678	0.2364
Chr1	7370001	7420000	7384625	461	121	9.1256	6.3776	0.1773	0.1341			Chr1	9195001	9245000	9219216	537	452	11.6306	7.9191	0.1899	0.2076			Chr1	7865001	7915000	7887133	415	321	8.6418	7.5067	0.0703	0.2425
Chr1	7375001	7425000	7387646	375	102	7.4879	5.7693	0.1296	0.1169			Chr1	9200001	9250000	9222158	584	482	12.3043	8.6704	0.1733	0.2027			Chr1	7870001	7920000	7891289	414	306	8.1437	6.9463	0.0793	0.2764
Chr1	7380001	7430000	7389452	315	87	6.184	4.9595	0.1099	0.115			Chr1	9205001	9255000	9228956	563	466	12.6293	10.2449	0.1042	0.141			Chr1	7875001	7925000	7899515	313	206	5.8438	4.7932	0.0988	0.2795
Chr1	7385001	7435000	7396859	239	29	1.6617	1.4607	0.0644	0.0669			Chr1	9210001	9260000	9233084	527	433	12.3884	10.4629	0.0843	0.124			Chr1	7880001	7930000	7904603	354	239	6.9748	5.7079	0.0999	0.2774
Chr1	7390001	7440000	7418258	260	17	1.289	0.9965	0.128	0.1777			Chr1	9215001	9265000	9236872	489	396	11.8886	10.4109	0.0663	0.0992			Chr1	7885001	7935000	7910047	351	229	6.4599	5.0495	0.1225	0.3088
Chr1	7395001	7445000	7431395	243	7	0.4667	0.2874	0.2378	0.3954			Chr1	9220001	9270000	9241171	438	335	10.2935	9.9603	0.0164	0.0267			Chr1	7890001	7940000	7915635	323	187	5.5245	4.3057	0.124	0.3089
Chr1	7400001	7450000	7436598	218	7	0.4667	0.2874	0.2378	0.3954			Chr1	9225001	9275000	9246564	405	290	8.4591	8.2827	0.0105	0.0191			Chr1	7895001	7945000	7918567	333	193	5.5437	4.5351	0.1001	0.2704
Chr1	7405001	7455000	7436720	220	7	0.4667	0.2874	0.2378	0.3954			Chr1	9230001	9280000	9251920	396	253	7.2494	7.194	0.0038	0.0089			Chr1	7900001	7950000	7927140	407	255	6.7287	5.3488	0.1143	0.2977
Chr1	7410001	7460000	7436720	220	7	0.4667	0.2874	0.2378	0.3954			Chr1	9235001	9285000	9258173	418	231	6.258	6.1992	0.0047	0.0111			Chr1	7905001	7955000	7932876	364	220	5.8455	4.222	0.1613	0.3711
Chr1	7415001	7465000	7437885	224	7	0.4667	0.2874	0.2378	0.3954			Chr1	9240001	9290000	9266403	376	172	5.0435	4.9766	0.0067	0.0221			Chr1	7910001	7960000	7937554	387	237	6.5026	5.1183	0.1191	0.3403
Chr1	7420001	7470000	7441629	227	6	0.4185	0.2305	0.2896	0.2284			Chr1	9245001	9295000	9269211	399	192	5.4548	5.3961	0.0054	0.0165			Chr1	7915001	7965000	7939750	363	229	6.393	5.0645	0.1159	0.3386
Chr1	7425001	7475000	7442081	227	6	0.4185	0.2305	0.2896	0.2284			Chr1	9250001	9300000	9279152	458	257	7.4217	7.1407	0.0193	0.0489			Chr1	7920001	7970000	7942657	337	216	6.1356	4.8264	0.1194	0.3376
Chr1	7430001	7480000	7442964	233	8	0.4262	0.2305	0.2979	0.1073			Chr1	9255001	9305000	9284392	410	215	6.331	5.8307	0.0411	0.0919			Chr1	7925001	7975000	7944121	329	214	6.0944	4.8169	0.1171	0.3333
Chr1	7435001	7485000	7444266	212	8	0.4262	0.2305	0.2979	0.1073			Chr1	9260001	9310000	9286919	395	205	5.7266	5.5488	0.0158	0.0356			Chr1	7930001	7980000	7950736	307	198	5.6858	4.2345	0.1463	0.3536
Chr1	7445001	7495000	7480921	95	6	0.2601	0.2198	0.0839	0.0245			Chr1	9265001	9315000	9290786	413	228	5.9961	5.6842	0.0267	0.0565			Chr1	7935001	7985000	7962069	386	273	7.2623	5.6435	0.1254	0.2874
Chr1	7500001	7550000	7535254	89	12	0.3102	0.2527	0.1021	0.1605			Chr1	9290001	9340000	9313756	492	398	10.1095	9.8536	0.0128	0.0305			Chr1	7940001	7990000	7965466	390	301	7.6993	5.969	0.1266	0.2879
Chr1	7505001	7555000	7536070	94	12	0.3102	0.2527	0.1021	0.1605			Chr1	9295001	9345000	9317590	498	390	10.3453	9.9789	0.018	0.0428			Chr1	7945001	7995000	7969305	402	314	8.051	5.9491	0.1501	0.3305
Chr1	7510001	7560000	7544904	162	47	2.3567	1.8847	0.1113	0.0938			Chr1	9300001	9350000	9325557	420	313	8.4905	7.9979	0.0299	0.0675			Chr1	7950001	8000000	7982764	417	346	10.0956	7.9705	0.1176	0.2714
Chr1	7515001	7565000	7549904	205	57	2.6577	1.9442	0.1551	0.1009			Chr1	9305001	9355000	9328892	440	335	9.4674	9.1012	0.0197	0.0486			Chr1	7955001	8005000	7985583	429	340	10.1248	7.8864	0.1243	0.2817
Chr1	7520001	7570000	7557871	262	64	2.9321	2.0241	0.1832	0.1089			Chr1	9310001	9360000	9329478	428	327	9.2888	8.7974	0.0272	0.0661			Chr1	7960001	8010000	7989091	381	300	8.5829	6.506	0.1376	0.2893
Chr1	7525001	7575000	7561958	327	76	3.6372	2.4301	0.199	0.1174			Chr1	9315001	9365000	9331991	398	302	9.0536	8.5864	0.0265	0.068			Chr1	7965001	8015000	7992764	444	361	9.9744	8.161	0.1	0.2269
Chr1	7530001	7580000	7564978	405	77	3.693	2.4355	0.2052	0.1195			Chr1	9320001	9370000	9340029	270	186	6.4883	5.6763	0.0668	0.149			Chr1	7970001	8020000	7995100	475	397	10.7427	8.9471	0.0912	0.209
Chr1	7535001	7585000	7567704	479	77	3.693	2.4355	0.2052	0.1195			Chr1	9325001	9375000	9343247	231	153	5.2351	4.3514	0.0922	0.1909			Chr1	7975001	8025000	7997135	500	417	11.1997	9.4518	0.0846	0.2014
Chr1	7540001	7590000	7569917	537	84	3.8521	2.6518	0.1846	0.1119			Chr1	9330001	9380000	9346485	236	157	5.6086	4.7613	0.0817	0.1805			Chr1	7980001	8030000	8003071	558	441	10.9422	9.6632	0.0621	0.1643
Chr1	7545001	7595000	7573722	581	83	4.0653	2.7948	0.1852	0.1128			Chr1	9335001	9385000	9348082	212	141	5.2611	4.5751	0.0697	0.1613			Chr1	7985001	8035000	8013672	564	465	12.8384	11.6966	0.0465	0.1605
Chr1	7550001	7600000	7577301	611	109	5.7948	4.2	0.1596	0.1176			Chr1	9340001	9390000	9352323	149	100	3.9105	3.6611	0.0329	0.105			Chr1	7990001	8040000	8016142	558	456	12.85	11.8297	0.0413	0.1417
Chr1	7555001	7605000	7580247	678	121	6.6453	4.961	0.1451	0.1129			Chr1	9345001	9395000	9355902	109	81	3.2023	3.0702	0.0211	0.0767			Chr1	7995001	8045000	8019233	556	448	12.8007	11.7703	0.0419	0.142
Chr1	7560001	7610000	7586134	705	126	6.3719	5.0563	0.1151	0.0926			Chr1	9355001	9405000	9372709	34	22	0.8179	0.7923	0.0159	0.0912			Chr1	8000001	8050000	8026276	462	354	9.6958	8.9785	0.0384	0.1446
Chr1	7565001	7615000	7588955	693	121	6.3738	5.1471	0.1065	0.096			Chr1	9360001	9410000	9374710	36	24	0.8721	0.8497	0.013	0.0764			Chr1	8005001	8055000	8033441	546	456	11.9565	11.4469	0.0218	0.0843
Chr1	7570001	7620000	7594898	702	115	6.0994	5.0671	0.0924	0.0897			Chr1	9365001	9415000	9381094	28	16	0.6169	0.5983	0.0153	0.106			Chr1	8010001	8060000	8036220	618	524	14.3731	14.0035	0.013	0.0522
Chr1	7575001	7625000	7599756	690	115	6.0356	4.9804	0.0958	0.0851			Chr1	9370001	9420000	9384773	22	16	0.6169	0.5983	0.0153	0.106			Chr1	8015001	8065000	8042821	655	540	15.6118	14.9364	0.0221	0.0875
Chr1	7580001	7630000	7603882	646	115	6.2702	4.9973	0.113	0.097			Chr1	9375001	9425000	9384773	22	16	0.6169	0.5983	0.0153	0.106			Chr1	8020001	8070000	8047840	720	568	16.9442	15.9587	0.03	0.1119
Chr1	7585001	7635000	7607497	592	118	6.4768	5.0179	0.1269	0.1057			Chr1	9395001	9445000	9433309	18	15	0.3578	0.2485	0.1804	0.2158			Chr1	8025001	8075000	8051053	755	595	17.535	16.3843	0.0339	0.1225
Chr1	7590001	7640000	7612681	600	127	7.6219	5.7607	0.1391	0.1165			Chr1	9400001	9450000	9435372	17	15	0.3578	0.2485	0.1804	0.2158			Chr1	8030001	8080000	8055181	693	561	17.0424	15.935	0.0336	0.1202
Chr1	7595001	7645000	7618463	600	134	7.9259	6.2796	0.1159	0.0926			Chr1	9405001	9455000	9435372	17	15	0.3578	0.2485	0.1804	0.2158			Chr1	8035001	8085000	8062209	632	453	13.324	12.4686	0.0332	0.1065
Chr1	7600001	7650000	7623930	610	109	6.5614	4.7072	0.1646	0.1105			Chr1	9410001	9460000	9438924	15	13	0.3036	0.1912	0.2273	0.2279			Chr1	8040001	8090000	8065092	661	437	12.9697	12.0713	0.0359	0.118
Chr1	7605001	7655000	7628511	578	99	6.1034	4.3152	0.1716	0.1096			Chr1	9415001	9465000	9443007	13	13	0.3036	0.1912	0.2273	0.2279			Chr1	8045001	8095000	8066503	632	417	12.1979	11.5223	0.0285	0.0956
Chr1	7610001	7660000	7633829	508	68	4.9968	2.6371	0.3091	0.1275			Chr1	9420001	9470000	9443007	13	13	0.3036	0.1912	0.2273	0.2279			Chr1	8050001	8100000	8068730	639	411	11.9197	11.3591	0.0241	0.0804
Chr1	7615001	7665000	7637823	519	71	5.0832	2.7196	0.3029	0.1172			Chr1	9425001	9475000	9443007	13	13	0.3036	0.1912	0.2273	0.2279			Chr1	8055001	8105000	8074031	552	312	9.2858	8.6861	0.0334	0.1076
Chr1	7620001	7670000	7643563	459	78	5.9171	2.9778	0.3304	0.1196			Chr1	9430001	9480000	9443007	13	13	0.3036	0.1912	0.2273	0.2279			Chr1	8060001	8110000	8077752	500	247	6.8692	6.1295	0.0569	0.1627
Chr1	7625001	7675000	7649102	439	71	6.1114	3.3857	0.287	0.1117			Chr1	9435001	9485000	9443007	13	13	0.3036	0.1912	0.2273	0.2279			Chr1	8065001	8115000	8081857	401	170	4.2098	3.5091	0.0908	0.2237
Chr1	7630001	7680000	7655091	481	73	5.9685	3.3743	0.2777	0.1019			Chr1	9440001	9490000	9443007	13	13	0.3036	0.1912	0.2273	0.2279			Chr1	8070001	8120000	8089510	325	127	2.3735	2.0004	0.0853	0.2392
Chr1	7635001	7685000	7660868	563	78	6.2401	3.4712	0.2851	0.1012			Chr1	9460001	9510000	9505939	57	31	1.5194	1.1287	0.1475	0.309			Chr1	8075001	8125000	8093762	260	79	1.284	1.0318	0.1089	0.2876
Chr1	7640001	7690000	7665375	530	63	4.9544	2.5156	0.3265	0.0975			Chr1	9465001	9515000	9507874	74	47	2.1623	1.772	0.0992	0.2721			Chr1	8080001	8130000	8095836	233	63	0.8307	0.7091	0.079	0.2196
Chr1	7645001	7695000	7672412	546	68	5.1459	2.2176	0.3977	0.1173			Chr1	9470001	9520000	9513360	173	143	6.2437	5.8096	0.036	0.1615			Chr1	8145001	8195000	8168686	537	379	10.3012	10.2849	0.0008	0.0023
Chr1	7650001	7700000	7678182	527	89	6.0155	2.591	0.3979	0.1162			Chr1	9525001	9575000	9548201	162	95	3.3028	2.9393	0.0582	0.1794			Chr1	8150001	8200000	8171425	533	387	10.8617	10.622	0.0112	0.0307
Chr1	7655001	7705000	7682431	539	111	6.8425	2.6872	0.436	0.1163			Chr1	9530001	9580000	9557895	111	56	1.8722	1.4461	0.1284	0.2708			Chr1	8155001	8205000	8172023	517	387	10.8617	10.622	0.0112	0.0307
Chr1	7660001	7710000	7685357	551	103	6.1948	2.6382	0.4027	0.1202			Chr1	9535001	9585000	9557895	111	56	1.8722	1.4461	0.1284	0.2708			Chr1	8160001	8210000	8173975	452	336	9.8551	9.6735	0.0093	0.0245
Chr1	7665001	7715000	7687512	506	95	5.8055	2.4055	0.4141	0.1244			Chr1	9540001	9590000	9572529	216	147	4.7866	4.1936	0.066	0.1391			Chr1	8165001	8215000	8180126	334	222	7.5743	7.1866	0.0263	0.0614
Chr1	7670001	7720000	7690662	513	92	5.1013	2.1586	0.4053	0.1094			Chr1	9545001	9595000	9573359	226	155	4.8893	4.3163	0.0623	0.1323			Chr1	8170001	8220000	8187398	225	123	4.4819	4.0833	0.0465	0.0797
Chr1	7675001	7725000	7693219	486	94	4.6719	1.6249	0.4839	0.1171			Chr1	9550001	9600000	9577923	276	196	6.3374	6.0596	0.0224	0.0567			Chr1	8175001	8225000	8190996	183	97	3.7565	3.4193	0.047	0.0777
Chr1	7680001	7730000	7699762	463	106	5.7765	1.7546	0.534	0.1377			Chr1	9555001	9605000	9589964	306	240	7.6064	7.2411	0.0246	0.0573			Chr1	8180001	8230000	8200978	180	91	3.4321	3.1313	0.0458	0.0702
Chr1	7685001	7735000	7708823	425	111	6.0942	1.8716	0.5301	0.1359			Chr1	9560001	9610000	9592145	297	232	7.3097	6.8453	0.0328	0.0736			Chr1	8185001	8235000	8206203	170	103	3.684	3.3041	0.0544	0.0857
Chr1	7690001	7740000	7715878	488	118	6.1957	1.8866	0.5332	0.1353			Chr1	9650001	9700000	9681582	396	272	11.5295	11.1379	0.0173	0.0838			Chr1	8190001	8240000	8210755	179	120	3.7909	3.3751	0.058	0.0913
Chr1	7695001	7745000	7724519	486	115	6.9756	1.8693	0.5773	0.1441			Chr1	9655001	9705000	9683992	382	261	11.1717	10.7031	0.0214	0.0985			Chr1	8195001	8245000	8219868	118	74	1.2752	0.9099	0.1672	0.3569
Chr1	7700001	7750000	7730100	495	88	6.0326	1.8277	0.535	0.1376			Chr1	9660001	9710000	9688217	457	319	13.154	12.289	0.034	0.1339			Chr1	8200001	8250000	8227631	93	50	0.6412	0.4977	0.126	0.3345
Chr1	7705001	7755000	7735298	494	81	5.9021	2.0078	0.4923	0.1465			Chr1	9665001	9715000	9690312	480	346	13.6683	12.8238	0.0319	0.1277			Chr1	8205001	8255000	8234929	131	54	0.7179	0.5639	0.1201	0.2831
Chr1	7710001	7760000	7741081	557	86	6.1699	2.2235	0.4702	0.1411			Chr1	9670001	9720000	9694727	532	404	15.2209	14.2001	0.0347	0.1436			Chr1	8210001	8260000	8241680	189	54	0.7179	0.5639	0.1201	0.2831
Chr1	7715001	7765000	7744590	662	118	8.9403	4.3801	0.3423	0.1464			Chr1	9675001	9725000	9696636	489	396	14.9845	14.0332	0.0328	0.1356			Chr1	8215001	8265000	8246657	203	63	0.8458	0.6964	0.0969	0.2343
Chr1	7720001	7770000	7748501	706	127	9.6587	5.0642	0.3121	0.1575			Chr1	9680001	9730000	9700991	398	336	11.9656	11.2344	0.0315	0.1245			Chr1	8220001	8270000	8249137	219	78	1.1118	0.9886	0.0586	0.1733
Chr1	7725001	7775000	7750243	730	139	10.1951	5.9695	0.2614	0.1422			Chr1	9685001	9735000	9702863	380	322	11.1211	10.4367	0.0317	0.1263			Chr1	8225001	8275000	8252344	251	104	1.5693	1.282	0.1007	0.1955
Chr1	7730001	7780000	7753870	730	144	10.3428	7.4627	0.1618	0.1039			Chr1	9690001	9740000	9705208	329	283	9.3356	8.7105	0.0346	0.1291			Chr1	8230001	8280000	8261897	289	129	2.5958	2.2453	0.0724	0.1478
Chr1	7735001	7785000	7759145	757	141	10.3446	8.0892	0.1224	0.0904			Chr1	9695001	9745000	9709013	262	223	6.6325	5.9445	0.0547	0.1794			Chr1	8235001	8285000	8263943	283	117	2.3438	2.0725	0.0614	0.1222
Chr1	7740001	7790000	7764255	715	134	10.3862	8.2354	0.1155	0.0884			Chr1	9700001	9750000	9712682	202	168	4.5384	3.9731	0.0664	0.2071			Chr1	8240001	8290000	8266320	266	100	2.237	2.0015	0.0555	0.1119
Chr1	7745001	7795000	7768888	679	139	9.2243	8.1465	0.062	0.0548			Chr1	9705001	9755000	9713054	193	160	4.3879	3.6931	0.086	0.2522			Chr1	8245001	8295000	8266907	272	100	2.237	2.0015	0.0555	0.1119
Chr1	7750001	7800000	7772335	654	144	9.0951	8.1092	0.0573	0.0523			Chr1	9710001	9760000	9717105	114	98	2.2354	1.9935	0.0572	0.2432			Chr1	8250001	8300000	8267544	273	104	2.4031	2.1058	0.0659	0.1292
Chr1	7755001	7805000	7776653	663	133	8.0698	7.4711	0.0385	0.0374			Chr1	9715001	9765000	9719690	81	71	1.721	1.4587	0.0825	0.3136			Chr1	8255001	8305000	8272578	255	111	2.8399	2.7228	0.0211	0.0413
Chr1	7760001	7810000	7783231	636	127	7.7832	7.2553	0.0351	0.0362			Chr1	9770001	9820000	9813978	23	21	0.5772	0.2229	0.4428	0.4257			Chr1	8260001	8310000	8281163	227	124	3.4509	3.0594	0.0601	0.1107
Chr1	7765001	7815000	7789182	572	107	5.5273	5.3421	0.017	0.0139			Chr1	9775001	9825000	9818554	29	27	0.9539	0.365	0.4465	0.3348			Chr1	8265001	8315000	8284216	199	109	3.238	2.8355	0.0663	0.1179
Chr1	7770001	7820000	7795196	551	98	5.1191	5.0199	0.0098	0.0076			Chr1	9780001	9830000	9819252	32	30	0.9584	0.3656	0.4478	0.3361			Chr1	8270001	8320000	8286026	179	94	2.9721	2.5433	0.0777	0.1283
Chr1	7775001	7825000	7798585	551	79	4.1765	3.921	0.0315	0.0238			Chr1	9785001	9835000	9819252	32	30	0.9584	0.3656	0.4478	0.3361			Chr1	8275001	8325000	8289903	147	69	2.5021	2.235	0.0564	0.1026
Chr1	7780001	7830000	7804065	568	95	7.5676	4.618	0.2421	0.136			Chr1	9790001	9840000	9819252	32	30	0.9584	0.3656	0.4478	0.3361			Chr1	8280001	8330000	8302261	76	32	1.3151	1.1319	0.0749	0.1166
Chr1	7785001	7835000	7810244	522	101	8.7832	5.2382	0.2528	0.154			Chr1	9795001	9845000	9819252	32	30	0.9584	0.3656	0.4478	0.3361			Chr1	8285001	8335000	8307705	76	40	1.5958	1.2488	0.122	0.1971
Chr1	7790001	7840000	7815020	513	129	11.3257	6.9229	0.2413	0.1556			Chr1	9800001	9850000	9819948	31	30	0.9584	0.3656	0.4478	0.3361			Chr1	8290001	8340000	8308913	74	41	1.5958	1.2488	0.122	0.1983
Chr1	7795001	7845000	7817524	470	111	10.9611	6.663	0.2439	0.1597			Chr1	9805001	9855000	9819948	31	30	0.9584	0.3656	0.4478	0.3361			Chr1	8295001	8345000	8310777	69	42	1.5958	1.2488	0.122	0.1984
Chr1	7800001	7850000	7823333	509	112	10.9719	6.4281	0.2611	0.1655			Chr1	9810001	9860000	9819948	31	30	0.9584	0.3656	0.4478	0.3361			Chr1	8300001	8350000	8316617	75	45	1.5088	1.1739	0.1248	0.1936
Chr1	7805001	7855000	7826783	463	107	10.9948	6.4327	0.2618	0.1654			Chr1	9815001	9865000	9820457	29	29	0.9497	0.3555	0.4552	0.3373			Chr1	8305001	8355000	8331207	81	50	1.5522	0.9604	0.2355	0.3767
Chr1	7810001	7860000	7836923	513	143	12.2276	7.4138	0.2451	0.1581			Chr1	9820001	9870000	9822097	11	11	0.3822	0.1461	0.4468	0.2482			Chr1	8310001	8360000	8350976	89	61	1.6136	1.2505	0.1268	0.3057
Chr1	7815001	7865000	7840382	500	134	11.8575	7.2864	0.2388	0.1599			Chr1	9880001	9930000	9914094	66	47	1.2321	1.1296	0.0434	0.113			Chr1	8315001	8365000	8352121	94	62	1.6099	1.2605	0.1217	0.2977
Chr1	7820001	7870000	7846613	506	146	12.7291	8.0564	0.2248	0.1627			Chr1	9885001	9935000	9916801	78	59	1.3013	1.2567	0.0174	0.0577			Chr1	8320001	8370000	8353562	104	66	1.799	1.3648	0.1372	0.3248
Chr1	7825001	7875000	7852255	553	205	14.668	9.3501	0.2214	0.1646			Chr1	9890001	9940000	9916801	78	59	1.3013	1.2567	0.0174	0.0577			Chr1	8325001	8375000	8354607	104	66	1.8186	1.3771	0.1381	0.328
Chr1	7830001	7880000	7857901	531	176	10.6481	7.2613	0.1891	0.1634			Chr1	9910001	9960000	9927192	113	88	1.6458	1.5408	0.0329	0.1022			Chr1	8330001	8380000	8359145	123	81	2.4327	2.0059	0.0962	0.2527
Chr1	7835001	7885000	7863057	557	173	9.7939	6.4072	0.209	0.1535			Chr1	9960001	10010000	9982516	18	10	0.3965	0.3805	0.0206	0.0783			Chr1	8335001	8385000	8366695	155	94	2.8109	2.2851	0.1032	0.2668
Chr1	7840001	7890000	7868924	610	161	8.4478	5.231	0.2352	0.1482			Chr1	9965001	10015000	9982516	18	10	0.3965	0.3805	0.0206	0.0783			Chr1	8340001	8390000	8372912	223	142	4.2523	3.6319	0.0787	0.2369
Chr1	7845001	7895000	7870349	642	162	8.4478	5.231	0.2352	0.148			Chr1	9980001	10030000	10013046	29	10	0.168	0.1649	0.0093	0.0096			Chr1	8345001	8395000	8373594	228	141	4.2523	3.6319	0.0787	0.2368
Chr1	7850001	7900000	7875535	624	160	8.6187	5.1434	0.2525	0.1441			Chr1	9985001	10035000	10022972	55	31	0.842	0.6327	0.1419	0.1935			Chr1	8350001	8400000	8374712	218	134	4.1732	3.6026	0.0734	0.2336
Chr1	7855001	7905000	7878659	676	180	9.9023	5.8371	0.2583	0.1466			Chr1	9990001	10040000	10028767	69	43	0.9346	0.7568	0.1051	0.1711			Chr1	8375001	8425000	8397339	291	195	5.2262	5.1832	0.0041	0.0139
Chr1	7860001	7910000	7886247	628	163	10.136	5.551	0.2923	0.1464			Chr1	9995001	10045000	10030610	80	51	1.1454	0.9571	0.0895	0.1688			Chr1	8380001	8430000	8401888	300	209	5.5556	5.5402	0.0014	0.0047
Chr1	7865001	7915000	7890552	683	164	10.0532	5.4429	0.2975	0.1451			Chr1	10000001	10050000	10031865	87	52	1.1454	0.9571	0.0895	0.1686			Chr1	8450001	8500000	8471262	544	126	2.7633	2.4652	0.057	0.1944
Chr1	7870001	7920000	7896017	710	151	8.8922	4.4139	0.3366	0.149			Chr1	10005001	10055000	10036003	100	60	1.4063	1.2382	0.0636	0.1419			Chr1	8455001	8505000	8475782	505	133	2.7066	2.4419	0.0514	0.1541
Chr1	7875001	7925000	7900132	652	94	7.3183	3.261	0.3835	0.1492			Chr1	10010001	10060000	10045983	180	84	1.7782	1.7213	0.0163	0.0669			Chr1	8460001	8510000	8483846	459	134	2.9808	2.5446	0.0789	0.2386
Chr1	7880001	7930000	7905022	688	112	7.9317	3.4964	0.3881	0.132			Chr1	10015001	10065000	10048948	218	104	2.3501	2.3326	0.0037	0.0247			Chr1	8465001	8515000	8492817	514	239	4.0197	3.4617	0.0746	0.1903
Chr1	7885001	7935000	7910843	709	107	7.5332	3.3413	0.3855	0.1381			Chr1	10045001	10095000	10072903	388	205	4.9342	4.9047	0.003	0.0114			Chr1	8470001	8520000	8499629	597	355	5.3323	4.8358	0.0488	0.1062
Chr1	7890001	7940000	7916524	670	90	6.1752	2.668	0.3966	0.1387			Chr1	10050001	10100000	10075088	409	204	4.9342	4.9047	0.003	0.0114			Chr1	8475001	8525000	8504805	502	351	5.2442	4.7548	0.0489	0.1062
Chr1	7895001	7945000	7919985	691	106	8.1127	3.873	0.3537	0.1335			Chr1	10055001	10105000	10077183	413	193	4.6734	4.6237	0.0053	0.0197			Chr1	8480001	8530000	8512380	583	473	6.6816	6.0658	0.0483	0.0915
Chr1	7900001	7950000	7924918	720	125	9.5193	5.0881	0.3033	0.128			Chr1	10060001	10110000	10082470	339	175	4.4207	4.2815	0.016	0.053			Chr1	8485001	8535000	8515463	688	533	7.2482	6.5828	0.0481	0.089
Chr1	7905001	7955000	7929134	708	111	8.4665	4.5544	0.3004	0.1246			Chr1	10065001	10115000	10087014	324	169	3.999	3.8426	0.0199	0.0557			Chr1	8490001	8540000	8516225	714	533	7.2482	6.5828	0.0481	0.089
Chr1	7910001	7960000	7934559	713	113	8.1125	4.3443	0.3025	0.1216			Chr1	10070001	10120000	10098665	276	111	1.8109	1.6242	0.0543	0.1184			Chr1	8495001	8545000	8517908	668	521	7.094	6.45	0.0475	0.0866
Chr1	7915001	7965000	7938435	655	109	8.0511	4.3363	0.2999	0.1218			Chr1	10075001	10125000	10100455	298	125	1.8988	1.6971	0.0561	0.1134			Chr1	8500001	8550000	8520581	590	460	5.24	4.8245	0.0413	0.0628
Chr1	7920001	7970000	7943991	614	105	7.9005	4.2222	0.3034	0.1215			Chr1	10080001	10130000	10105134	363	186	4.1799	3.9757	0.025	0.0706			Chr1	8505001	8555000	8521971	561	438	4.8355	4.43	0.0438	0.0653
Chr1	7925001	7975000	7947826	653	103	7.5355	4.0814	0.2973	0.1168			Chr1	10085001	10135000	10111429	468	282	8.5527	8.3602	0.0114	0.0423			Chr1	8510001	8560000	8527747	580	467	6.7703	5.8591	0.0722	0.1175
Chr1	7930001	7980000	7952625	610	87	6.4947	3.8078	0.2608	0.1236			Chr1	10090001	10140000	10118496	458	299	9.6386	9.4956	0.0075	0.0302			Chr1	8515001	8565000	8534241	515	403	7.2849	6.2477	0.0766	0.1344
Chr1	7935001	7985000	7958870	575	104	6.977	3.7287	0.3034	0.1312			Chr1	10115001	10165000	10132767	340	255	9.1161	8.9485	0.0093	0.0367			Chr1	8520001	8570000	8541766	418	311	6.7965	5.4567	0.1093	0.2076
Chr1	7940001	7990000	7964197	581	112	7.4461	3.9352	0.3085	0.1284			Chr1	10120001	10170000	10136095	301	247	9.2453	8.9131	0.0183	0.0688			Chr1	8525001	8575000	8543377	442	318	6.958	5.5868	0.1093	0.2046
Chr1	7945001	7995000	7969961	604	109	6.7002	3.5667	0.3052	0.1298			Chr1	10125001	10175000	10138099	287	241	9.2139	8.8657	0.0193	0.0711			Chr1	8530001	8580000	8550320	316	193	5.6562	4.4191	0.1228	0.2776
Chr1	7950001	8000000	7976644	593	126	7.9282	4.9545	0.2308	0.1084			Chr1	10130001	10180000	10142831	231	184	6.961	6.6497	0.0229	0.0826			Chr1	8535001	8585000	8560680	226	148	5.4876	4.3782	0.1124	0.2726
Chr1	7955001	8005000	7981695	610	124	7.9092	4.9453	0.2306	0.1065			Chr1	10135001	10185000	10158339	162	117	3.2159	2.7546	0.0773	0.1552			Chr1	8540001	8590000	8566544	225	155	5.5878	4.4957	0.1083	0.2621
Chr1	7960001	8010000	7986600	561	106	6.9935	4.5632	0.2103	0.1104			Chr1	10140001	10190000	10178508	166	138	3.4554	2.5896	0.1432	0.1877			Chr1	8545001	8595000	8573425	304	210	8.7559	6.8461	0.1224	0.3245
Chr1	7965001	8015000	7989303	569	122	9.1187	5.2169	0.2722	0.1335			Chr1	10145001	10195000	10185144	320	276	6.4187	5.3847	0.0876	0.1465			Chr1	8550001	8600000	8574485	319	221	9.4531	7.425	0.1202	0.3048
Chr1	7970001	8020000	7994598	593	141	10.7212	5.9386	0.2871	0.1364			Chr1	10150001	10200000	10189017	461	392	8.7719	7.4638	0.0806	0.1524			Chr1	8555001	8605000	8578126	357	221	9.4531	7.425	0.1202	0.3048
Chr1	7975001	8025000	8001438	628	155	11.7464	6.2987	0.3019	0.1422			Chr1	10155001	10205000	10191907	581	493	10.6625	9.4601	0.0598	0.1134			Chr1	8560001	8610000	8586000	316	167	7.0641	5.7294	0.1043	0.2799
Chr1	7980001	8030000	8006798	692	165	12.2538	6.3125	0.32	0.1519			Chr1	10160001	10210000	10194436	674	576	13.09	12.2456	0.0333	0.0719			Chr1	8565001	8615000	8592524	296	134	5.5406	4.5436	0.0989	0.2624
Chr1	7985001	8035000	8010943	693	172	12.8219	7.1108	0.2865	0.1445			Chr1	10165001	10215000	10196119	658	550	12.2464	11.5986	0.0272	0.0588			Chr1	8570001	8620000	8595909	274	114	4.8944	4.1172	0.0863	0.23
Chr1	7990001	8040000	8015854	698	176	14.1525	8.0993	0.272	0.145			Chr1	10170001	10220000	10196610	657	545	12.087	11.5872	0.0211	0.0466			Chr1	8575001	8625000	8604308	337	187	8.2009	7.5706	0.04	0.1341
Chr1	7995001	8045000	8021700	700	173	14.4524	8.2246	0.2746	0.1497			Chr1	10175001	10225000	10197127	654	542	12.0842	11.6079	0.0201	0.0451			Chr1	8580001	8630000	8606149	353	203	8.5225	8.029	0.0298	0.0961
Chr1	8000001	8050000	8026408	684	139	12.1771	5.9994	0.3399	0.1706			Chr1	10180001	10230000	10199599	693	583	13.4962	13.0494	0.0168	0.0367			Chr1	8585001	8635000	8609126	365	211	8.5081	8.0426	0.0281	0.0913
Chr1	8005001	8055000	8031582	679	175	14.7111	7.4358	0.3285	0.1718			Chr1	10255001	10305000	10281851	121	79	2.0129	1.832	0.0471	0.0686			Chr1	8590001	8640000	8610665	340	204	8.4079	7.9251	0.0296	0.0966
Chr1	8010001	8060000	8035442	730	219	18.6319	10.6598	0.2722	0.1587			Chr1	10260001	10310000	10292460	177	138	3.718	3.4232	0.0413	0.0651			Chr1	8675001	8725000	8709482	452	340	6.5017	6.4553	0.0036	0.0111
Chr1	8015001	8065000	8038825	763	239	19.2408	11.2823	0.2607	0.1541			Chr1	10265001	10315000	10297384	186	143	3.9479	3.6797	0.0352	0.0496			Chr1	8680001	8730000	8712524	545	414	8.3788	8.0164	0.0221	0.0694
Chr1	8020001	8070000	8043821	770	243	19.0348	11.2304	0.2579	0.1458			Chr1	10270001	10320000	10301263	168	128	3.7017	3.0998	0.0885	0.1125			Chr1	8685001	8735000	8712954	556	416	8.4327	8.0769	0.0215	0.0677
Chr1	8025001	8075000	8048897	721	239	18.8587	11.6083	0.238	0.1375			Chr1	10275001	10325000	10303264	163	132	3.799	3.1946	0.0864	0.1083			Chr1	8690001	8740000	8713453	568	421	8.6913	8.2704	0.0248	0.0775
Chr1	8030001	8080000	8054454	668	223	18.1624	11.4841	0.2253	0.1304			Chr1	10280001	10330000	10305848	148	121	3.6121	3.0414	0.0858	0.1074			Chr1	8695001	8745000	8713453	568	421	8.6913	8.2704	0.0248	0.0775
Chr1	8035001	8085000	8059223	681	196	16.7141	10.3883	0.2334	0.1322			Chr1	10285001	10335000	10309176	164	131	3.976	3.3038	0.0923	0.1194			Chr1	8700001	8750000	8717604	504	374	8.5428	7.9641	0.0351	0.1081
Chr1	8040001	8090000	8064267	679	185	14.9962	9.2038	0.2394	0.1332			Chr1	10290001	10340000	10309842	168	131	3.976	3.3038	0.0923	0.1194			Chr1	8705001	8755000	8725609	467	337	8.0787	7.2412	0.0547	0.1724
Chr1	8045001	8095000	8069090	646	174	13.5047	8.242	0.242	0.1305			Chr1	10295001	10345000	10316787	208	161	4.6077	4.0219	0.0679	0.0923			Chr1	8710001	8760000	8732537	455	339	7.9295	6.8609	0.0723	0.2143
Chr1	8050001	8100000	8073908	654	169	12.5704	7.8124	0.2334	0.1283			Chr1	10300001	10350000	10321480	224	155	4.152	3.6637	0.0625	0.0802			Chr1	8715001	8765000	8739444	529	412	11.1976	10.2998	0.0418	0.1478
Chr1	8055001	8105000	8078586	645	134	9.9906	6.245	0.2307	0.1155			Chr1	10305001	10355000	10333152	265	175	4.4951	4.4236	0.008	0.0118			Chr1	8720001	8770000	8747005	535	437	12.606	11.8962	0.029	0.1104
Chr1	8060001	8110000	8083463	606	90	5.9854	2.966	0.3373	0.1198			Chr1	10365001	10415000	10388690	277	182	4.4734	4.4423	0.0035	0.0106			Chr1	8725001	8775000	8753449	482	378	11.9519	11.3779	0.0246	0.091
Chr1	8065001	8115000	8086224	542	57	3.2513	1.6898	0.316	0.0929			Chr1	10370001	10420000	10391129	253	170	4.0465	4.0195	0.0034	0.0101			Chr1	8730001	8780000	8761070	421	316	10.451	10.1912	0.0126	0.0468
Chr1	8070001	8120000	8091348	493	37	1.9153	1.0592	0.2878	0.0936			Chr1	10385001	10435000	10402964	205	138	3.5571	3.5561	0.0001	0.0005			Chr1	8735001	8785000	8762682	428	317	10.4095	10.1423	0.013	0.0484
Chr1	8075001	8125000	8093485	441	27	1.0662	0.3213	0.5369	0.1113			Chr1	10405001	10455000	10435172	130	38	0.4231	0.3923	0.0377	0.2135			Chr1	8740001	8790000	8764330	432	313	10.1658	9.9613	0.0102	0.0381
Chr1	8080001	8130000	8096610	401	24	0.9115	0.2279	0.5999	0.109			Chr1	10410001	10460000	10439469	154	37	0.4104	0.3693	0.0527	0.1899			Chr1	8745001	8795000	8765189	446	321	10.3337	10.195	0.0068	0.0255
Chr1	8085001	8135000	8103643	374	29	1.6054	0.445	0.5659	0.1295			Chr1	10415001	10465000	10447060	154	42	0.6465	0.544	0.086	0.3226			Chr1	8750001	8800000	8766252	427	304	9.6905	9.4582	0.0121	0.0465
Chr1	8090001	8140000	8114685	404	87	8.3858	3.7022	0.3875	0.2297			Chr1	10420001	10470000	10448741	162	52	1.0942	0.958	0.0664	0.3837			Chr1	8755001	8805000	8770302	382	272	8.8773	8.8464	0.0017	0.0067
Chr1	8095001	8145000	8123545	462	132	14.7989	7.3741	0.3349	0.2188			Chr1	10425001	10475000	10449508	168	52	1.0942	0.958	0.0664	0.3837			Chr1	8765001	8815000	8779183	237	133	4.0411	3.9719	0.0086	0.0271
Chr1	8100001	8150000	8130594	457	137	15.8739	7.8457	0.3385	0.2127			Chr1	10430001	10480000	10453731	141	38	0.9083	0.7545	0.0925	0.9074			Chr1	8770001	8820000	8786626	158	58	1.1463	1.1091	0.0165	0.0307
Chr1	8105001	8155000	8137370	477	131	15.6213	7.814	0.3331	0.223			Chr1	10435001	10485000	10458178	148	32	0.7455	0.6111	0.0991	0.9699			Chr1	8775001	8825000	8793381	130	34	0.9276	0.814	0.0653	0.1235
Chr1	8110001	8160000	8142021	478	145	16.153	7.932	0.3413	0.2216			Chr1	10440001	10490000	10460102	148	31	0.7455	0.6111	0.0991	0.9251			Chr1	8785001	8835000	8816939	173	82	2.1039	1.8497	0.0643	0.1178
Chr1	8115001	8165000	8144702	540	186	19.741	10.0529	0.3252	0.2206			Chr1	10445001	10495000	10461179	140	31	0.7455	0.6111	0.0991	0.9251			Chr1	8790001	8840000	8822270	180	94	2.284	2.0361	0.0574	0.1031
Chr1	8120001	8170000	8149544	594	221	23.1434	12.3944	0.3025	0.2121			Chr1	10450001	10500000	10464455	118	33	0.7981	0.6171	0.1279	0.4256			Chr1	8795001	8845000	8825957	178	94	2.3533	2.0304	0.0737	0.1249
Chr1	8125001	8175000	8152290	674	224	23.5352	12.7457	0.2974	0.2099			Chr1	10455001	10505000	10469538	94	26	0.7981	0.6171	0.1279	0.4376			Chr1	8800001	8850000	8833369	256	155	4.1272	3.6957	0.0552	0.1294
Chr1	8130001	8180000	8155542	747	237	25.212	13.8665	0.2903	0.2056			Chr1	10460001	10510000	10475264	68	26	0.7981	0.6171	0.1279	0.4376			Chr1	8805001	8855000	8839324	302	177	4.6834	4.1275	0.0631	0.1523
Chr1	8135001	8185000	8160137	804	227	24.1552	13.554	0.2811	0.2067			Chr1	10465001	10515000	10490330	64	15	0.5559	0.443	0.1131	0.3029			Chr1	8810001	8860000	8841726	311	181	4.7953	4.3603	0.0475	0.1143
Chr1	8140001	8190000	8164504	745	168	17.293	10.2863	0.2541	0.1777			Chr1	10470001	10520000	10505524	103	18	0.2446	0.1652	0.1939	0.3056			Chr1	8815001	8865000	8842850	320	189	5.1658	4.6279	0.0549	0.1325
Chr1	8145001	8195000	8170551	706	143	12.2938	7.4723	0.2439	0.1618			Chr1	10475001	10525000	10513710	166	60	1.4594	1.3709	0.0313	0.1137			Chr1	8820001	8870000	8846194	359	216	6.0031	5.1635	0.0752	0.1792
Chr1	8150001	8200000	8174673	702	151	11.7572	7.4732	0.2228	0.162			Chr1	10605001	10655000	10652028	101	80	2.2156	2.0916	0.0288	0.0736			Chr1	8825001	8875000	8848035	367	221	5.9065	5.3076	0.0534	0.1321
Chr1	8155001	8205000	8177702	631	151	11.7572	7.4732	0.2228	0.162			Chr1	10610001	10660000	10653327	125	97	2.8212	2.5158	0.0572	0.1218			Chr1	8830001	8880000	8855737	394	249	6.5835	5.8836	0.0561	0.1527
Chr1	8160001	8210000	8179879	601	135	11.1129	7.3075	0.2066	0.1618			Chr1	10615001	10665000	10655884	174	140	4.1546	3.4076	0.0988	0.1926			Chr1	8835001	8885000	8861670	391	253	6.0026	5.524	0.0415	0.1139
Chr1	8165001	8215000	8186148	621	92	7.8096	5.4028	0.1822	0.1415			Chr1	10620001	10670000	10657827	205	150	4.4578	3.7122	0.0913	0.1889			Chr1	8840001	8890000	8863804	378	247	5.9424	5.4783	0.0406	0.1184
Chr1	8170001	8220000	8193033	622	54	4.3468	3.0221	0.1798	0.1297			Chr1	10625001	10675000	10660207	238	157	4.744	3.9336	0.0934	0.2028			Chr1	8845001	8895000	8869052	434	299	8.1452	7.2935	0.0552	0.1584
Chr1	8175001	8225000	8197745	578	53	4.1063	2.7879	0.1912	0.1291			Chr1	10630001	10680000	10661849	264	173	5.158	4.387	0.0808	0.1705			Chr1	8850001	8900000	8876572	400	260	7.0896	6.4251	0.0492	0.1204
Chr1	8180001	8230000	8205075	576	45	2.466	1.6699	0.1925	0.1075			Chr1	10635001	10685000	10666056	329	214	6.8614	5.9383	0.0721	0.1673			Chr1	8855001	8905000	8881098	336	234	6.5049	5.9652	0.0433	0.1081
Chr1	8185001	8235000	8212115	528	50	3.0198	2.3226	0.1305	0.0876			Chr1	10640001	10690000	10671399	440	297	8.9304	7.8612	0.0637	0.1576			Chr1	8860001	8910000	8885428	355	257	7.1622	6.231	0.0695	0.1626
Chr1	8190001	8240000	8214086	489	50	3.0198	2.3226	0.1305	0.0876			Chr1	10645001	10695000	10671399	440	297	8.9304	7.8612	0.0637	0.1576			Chr1	8865001	8915000	8887312	359	263	7.3622	6.419	0.0684	0.1489
Chr1	8195001	8245000	8219575	459	30	1.6058	1.4647	0.046	0.0349			Chr1	10650001	10700000	10671677	443	297	8.9304	7.8612	0.0637	0.1576			Chr1	8870001	8920000	8890113	315	235	6.5088	5.8501	0.0533	0.116
Chr1	8200001	8250000	8224485	430	14	1.0261	0.9888	0.0185	0.0131			Chr1	10655001	10705000	10677438	350	221	6.7499	5.8248	0.0736	0.1789			Chr1	8875001	8925000	8893215	320	228	6.3189	5.5934	0.0609	0.1307
Chr1	8205001	8255000	8229720	517	16	1.2981	1.1913	0.0429	0.0326			Chr1	10660001	10710000	10678811	326	204	6.1443	5.4006	0.0644	0.171			Chr1	8880001	8930000	8899873	267	181	5.6304	4.8558	0.0739	0.1445
Chr1	8210001	8260000	8233624	574	15	1.2981	1.1913	0.0429	0.0328			Chr1	10665001	10715000	10682047	280	163	4.9392	4.6072	0.0348	0.1102			Chr1	8885001	8935000	8908989	270	184	6.3756	5.4834	0.0752	0.1439
Chr1	8215001	8265000	8240648	565	17	1.2101	1.1186	0.0393	0.0272			Chr1	10670001	10720000	10691411	319	188	5.934	5.4468	0.0428	0.1206			Chr1	8890001	8940000	8911419	277	177	6.2406	5.3301	0.0787	0.1465
Chr1	8220001	8270000	8248011	553	28	1.8132	1.3517	0.1458	0.0937			Chr1	10675001	10725000	10702090	397	240	6.5901	6.1256	0.0365	0.096			Chr1	8895001	8945000	8918595	220	120	3.8694	3.3459	0.0725	0.1144
Chr1	8225001	8275000	8252767	596	33	2.2974	1.5489	0.1946	0.1217			Chr1	10680001	10730000	10709019	475	264	7.0694	6.5624	0.0372	0.1017			Chr1	8900001	8950000	8928898	219	142	4.4745	4.0334	0.0518	0.1021
Chr1	8230001	8280000	8260338	616	53	4.2689	3.29	0.1295	0.0905			Chr1	10685001	10735000	10718235	558	331	7.1739	7.0182	0.011	0.0307			Chr1	8905001	8955000	8930884	238	149	4.5515	4.1465	0.0466	0.0933
Chr1	8235001	8285000	8264449	610	48	3.7152	2.6373	0.1697	0.1051			Chr1	10690001	10740000	10728239	563	341	7.313	6.9053	0.0287	0.0723			Chr1	8910001	8960000	8936866	210	129	3.8666	3.714	0.0201	0.0438
Chr1	8240001	8290000	8266471	670	48	3.7152	2.6373	0.1697	0.1051			Chr1	10695001	10745000	10729640	621	389	8.0636	7.5771	0.0311	0.0792			Chr1	8915001	8965000	8938960	194	115	3.2961	3.2584	0.0057	0.0143
Chr1	8245001	8295000	8269903	687	48	3.7152	2.6373	0.1697	0.1051			Chr1	10700001	10750000	10730953	661	431	8.6336	8.3184	0.0186	0.0496			Chr1	8920001	8970000	8938960	194	115	3.2961	3.2584	0.0057	0.0143
Chr1	8250001	8300000	8270780	659	48	3.7152	2.6373	0.1697	0.1051			Chr1	10705001	10755000	10731729	673	442	8.8709	8.6595	0.0121	0.0333			Chr1	8925001	8975000	8945686	201	134	4.2733	4.1715	0.012	0.0313
Chr1	8255001	8305000	8275432	598	51	4.4697	2.9156	0.2104	0.1216			Chr1	10710001	10760000	10733001	708	466	8.9514	8.9201	0.0017	0.0051			Chr1	8930001	8980000	8948634	189	126	3.749	3.6656	0.0112	0.0322
Chr1	8260001	8310000	8279440	557	51	4.4697	2.9156	0.2104	0.1216			Chr1	10715001	10765000	10733086	705	464	8.823	8.8218	0.0001	0.0002			Chr1	8945001	8995000	8976985	292	249	6.1366	6.02	0.0096	0.0128
Chr1	8265001	8315000	8282715	491	49	4.2732	2.772	0.2131	0.124			Chr1	10735001	10785000	10743590	270	220	3.8465	3.8249	0.0028	0.0094			Chr1	8950001	9000000	8983792	264	213	5.0425	4.6396	0.0416	0.0452
Chr1	8270001	8320000	8285578	418	38	3.6701	2.5388	0.1822	0.1073			Chr1	10765001	10815000	10812553	54	47	2.233	1.826	0.1003	0.3133			Chr1	8955001	9005000	8989567	309	238	6.4904	5.8327	0.0534	0.054
Chr1	8275001	8325000	8290911	363	31	3.0345	2.2246	0.154	0.0943			Chr1	10770001	10820000	10813486	71	62	2.8524	2.5325	0.0594	0.2341			Chr1	8960001	9010000	8993407	348	273	7.2174	6.6811	0.0386	0.0417
Chr1	8280001	8330000	8300525	303	12	1.5842	1.3698	0.0726	0.0533			Chr1	10775001	10825000	10813584	72	63	2.8524	2.5325	0.0594	0.2347			Chr1	8965001	9015000	8994289	365	281	8.0813	7.5458	0.0343	0.038
Chr1	8285001	8335000	8309148	312	27	2.263	1.9928	0.0635	0.0389			Chr1	10780001	10830000	10813584	72	63	2.8524	2.5325	0.0594	0.2347			Chr1	8970001	9020000	8995138	380	281	8.0813	7.5458	0.0343	0.038
Chr1	8325001	8375000	8350294	473	49	3.5231	3.4558	0.0096	0.0041			Chr1	10785001	10835000	10813818	73	64	2.8723	2.551	0.0592	0.2342			Chr1	8975001	9025000	8998380	371	259	7.0789	6.625	0.0331	0.0338
Chr1	8330001	8380000	8355311	481	54	3.7446	2.9511	0.1185	0.0413			Chr1	10790001	10840000	10825221	141	116	4.3272	3.6451	0.0856	0.2844			Chr1	8980001	9030000	9000328	384	259	7.0789	6.625	0.0331	0.0338
Chr1	8335001	8385000	8360521	469	49	3.3796	2.6527	0.1205	0.0435			Chr1	10795001	10845000	10826417	151	120	4.4448	3.741	0.086	0.2779			Chr1	8985001	9035000	9002698	384	251	6.8993	6.3924	0.0381	0.0393
Chr1	8340001	8390000	8366476	483	55	3.9	2.2668	0.2648	0.0979			Chr1	10800001	10850000	10830108	184	141	5.0227	4.1911	0.0903	0.3023			Chr1	8990001	9040000	9010758	355	223	6.5298	6.0584	0.0375	0.0423
Chr1	8345001	8395000	8368879	501	55	3.9	2.2668	0.2648	0.0979			Chr1	10805001	10855000	10830488	187	144	5.029	4.1991	0.0899	0.2974			Chr1	8995001	9045000	9018291	294	166	5.256	4.987	0.0263	0.0314
Chr1	8350001	8400000	8370586	480	52	3.899	2.2668	0.2647	0.0981			Chr1	10810001	10860000	10836782	242	192	6.1965	5.5109	0.0586	0.1724			Chr1	9000001	9050000	9021213	293	158	5.0267	4.8831	0.0145	0.0177
Chr1	8355001	8405000	8377002	444	65	6.4241	3.1487	0.3422	0.1297			Chr1	10815001	10865000	10847510	231	166	4.141	3.8828	0.0322	0.0952			Chr1	9005001	9055000	9029924	263	151	4.4412	4.3012	0.016	0.0238
Chr1	8360001	8410000	8385382	485	55	5.0626	2.3847	0.3596	0.1542			Chr1	10820001	10870000	10856411	335	244	6.0908	5.5226	0.0489	0.186			Chr1	9010001	9060000	9036906	230	124	4.5097	3.9168	0.0704	0.0983
Chr1	8365001	8415000	8392985	462	59	5.3911	2.4174	0.3808	0.1643			Chr1	10825001	10875000	10861722	496	392	11.7876	9.8538	0.0894	0.3277			Chr1	9015001	9065000	9039181	216	116	3.6458	3.0521	0.0886	0.1234
Chr1	8370001	8420000	8399562	509	69	6.3519	3.1168	0.3417	0.1516			Chr1	10830001	10880000	10862849	536	423	12.8756	10.4986	0.1017	0.3503			Chr1	9020001	9070000	9044847	234	144	4.3968	3.8204	0.0701	0.1018
Chr1	8375001	8425000	8402365	533	70	6.3133	3.1104	0.3399	0.1491			Chr1	10835001	10885000	10862943	536	422	12.8557	10.4801	0.1018	0.3506			Chr1	9025001	9075000	9055501	324	241	6.5748	5.7201	0.0695	0.1011
Chr1	8380001	8430000	8406972	528	71	5.9245	3.0022	0.3274	0.148			Chr1	10840001	10890000	10867586	489	374	11.4431	9.4417	0.0958	0.3447			Chr1	9030001	9080000	9060352	363	294	7.6561	6.7219	0.065	0.0947
Chr1	8385001	8435000	8412835	573	95	7.35	3.1126	0.405	0.1505			Chr1	10845001	10895000	10869852	515	404	12.7698	10.15	0.1143	0.3941			Chr1	9035001	9085000	9065541	421	340	8.616	7.4866	0.0701	0.1036
Chr1	8390001	8440000	8418636	582	85	6.5965	2.5029	0.4499	0.1509			Chr1	10850001	10900000	10874376	542	442	14.133	11.5344	0.1012	0.3224			Chr1	9040001	9090000	9070897	408	326	8.75	7.3463	0.0872	0.1327
Chr1	8395001	8445000	8422446	611	96	7.4437	2.7493	0.4605	0.141			Chr1	10855001	10905000	10875258	554	452	14.5639	11.93	0.0994	0.3053			Chr1	9045001	9095000	9073400	407	310	8.134	6.8799	0.0835	0.1312
Chr1	8400001	8450000	8425527	677	117	8.4297	3.2575	0.4426	0.1435			Chr1	10860001	10910000	10877140	499	404	13.3965	10.6182	0.1157	0.3734			Chr1	9050001	9100000	9077556	449	310	8.134	6.8799	0.0835	0.1312
Chr1	8405001	8455000	8429462	699	106	5.7132	2.3621	0.415	0.1275			Chr1	10865001	10915000	10878380	456	383	13.2189	10.4202	0.1184	0.3779			Chr1	9055001	9105000	9081030	445	288	7.1945	6.1555	0.0778	0.1226
Chr1	8410001	8460000	8435616	675	112	5.9936	2.3952	0.429	0.1315			Chr1	10870001	10920000	10882206	335	290	10.6498	8.0739	0.1376	0.3682			Chr1	9060001	9110000	9082318	432	273	6.3148	5.6254	0.0577	0.0906
Chr1	8415001	8465000	8440366	685	107	5.6651	2.3625	0.4114	0.124			Chr1	10875001	10925000	10891340	173	141	4.953	3.7427	0.1392	0.2914			Chr1	9065001	9115000	9082612	431	273	6.3148	5.6254	0.0577	0.0906
Chr1	8420001	8470000	8446120	653	97	4.7042	1.6631	0.4776	0.13			Chr1	10880001	10930000	10898864	148	110	3.865	3.0979	0.1102	0.2346			Chr1	9070001	9120000	9085170	415	246	5.5638	4.8571	0.0678	0.1045
Chr1	8425001	8475000	8451165	708	98	5.0257	2.1232	0.406	0.1257			Chr1	10885001	10935000	10908008	200	156	5.439	4.6071	0.0828	0.2296			Chr1	9075001	9125000	9092108	329	170	4.105	3.5896	0.067	0.1193
Chr1	8430001	8480000	8454246	706	88	4.6598	1.8489	0.4319	0.1335			Chr1	10890001	10940000	10910290	179	152	5.3966	4.5515	0.0849	0.2369			Chr1	9080001	9130000	9100478	317	123	3.0738	2.6566	0.0728	0.1434
Chr1	8435001	8485000	8457362	617	54	2.9205	1.4138	0.3476	0.1232			Chr1	10895001	10945000	10919681	175	146	4.941	4.8093	0.0135	0.0505			Chr1	9085001	9135000	9111428	304	87	2.5952	2.2745	0.0658	0.175
Chr1	8440001	8490000	8460009	546	51	2.83	1.4065	0.336	0.1239			Chr1	10900001	10950000	10932254	126	94	3.4866	3.476	0.0015	0.0106			Chr1	9090001	9140000	9116061	281	61	1.6437	1.3577	0.0953	0.3409
Chr1	8445001	8495000	8464290	519	48	2.4326	1.4287	0.26	0.136			Chr1	10910001	10960000	10937348	118	83	3.073	3.0725	0.0001	0.0008			Chr1	9095001	9145000	9121176	300	79	1.9213	1.8401	0.0216	0.0692
Chr1	8450001	8500000	8469968	493	42	2.3889	1.6763	0.1753	0.1021			Chr1	10915001	10965000	10937348	118	83	3.073	3.0725	0.0001	0.0008			Chr1	9100001	9150000	9131512	309	143	3.3201	3.0461	0.043	0.102
Chr1	8455001	8505000	8477676	517	53	3.1021	2.1826	0.174	0.0968			Chr1	10920001	10970000	10938123	121	86	3.0892	3.0798	0.0015	0.0158			Chr1	9105001	9155000	9138013	341	196	4.4968	4.0197	0.056	0.0984
Chr1	8460001	8510000	8484901	518	56	3.3808	2.5051	0.1488	0.0909			Chr1	10925001	10975000	10945200	154	116	4.2626	4.2594	0.0004	0.0031			Chr1	9110001	9160000	9141442	401	254	5.9577	5.6075	0.0303	0.0464
Chr1	8465001	8515000	8491195	507	82	5.0707	2.7725	0.293	0.1431			Chr1	10930001	10980000	10947574	141	117	4.2626	4.2594	0.0004	0.003			Chr1	9115001	9165000	9141781	403	254	5.9577	5.6075	0.0303	0.0464
Chr1	8470001	8520000	8495863	484	104	6.5496	2.9875	0.3735	0.1685			Chr1	10945001	10995000	10965573	60	44	1.7131	1.6898	0.0068	0.034			Chr1	9120001	9170000	9143532	397	257	6.1298	5.7097	0.0355	0.0543
Chr1	8475001	8525000	8501885	387	101	6.1148	2.5185	0.4166	0.1771			Chr1	10950001	11000000	10969911	49	37	1.2263	1.1885	0.0156	0.057			Chr1	9125001	9175000	9146844	400	255	5.776	5.4441	0.0296	0.044
Chr1	8480001	8530000	8507881	391	130	7.9087	2.8336	0.4724	0.1836			Chr1	10955001	11005000	10971714	44	37	1.2263	1.1885	0.0156	0.057			Chr1	9130001	9180000	9157043	485	337	7.6807	6.6882	0.0691	0.1052
Chr1	8485001	8535000	8510455	436	144	9.0845	3.0292	0.4999	0.178			Chr1	10960001	11010000	10972388	42	35	1.2028	1.1885	0.006	0.032			Chr1	9135001	9185000	9161420	437	330	7.5916	6.6935	0.0629	0.094
Chr1	8490001	8540000	8514109	501	144	9.0845	3.0292	0.4999	0.178			Chr1	10965001	11015000	10977489	48	36	1.2087	1.1976	0.0046	0.0261			Chr1	9140001	9190000	9162319	424	324	7.4443	6.616	0.0589	0.0884
Chr1	8495001	8545000	8516349	476	136	8.6347	2.7606	0.5155	0.1837			Chr1	10970001	11020000	10986942	58	36	1.3594	1.3179	0.0155	0.0616			Chr1	9145001	9195000	9166566	421	303	7.1525	6.0899	0.0802	0.117
Chr1	8500001	8550000	8519923	450	121	7.6923	2.0049	0.5865	0.1919			Chr1	10975001	11025000	11008916	27	6	0.186	0.1383	0.1472	0.1782			Chr1	9150001	9200000	9170966	362	245	6.0051	4.9556	0.0957	0.1346
Chr1	8505001	8555000	8525099	372	103	6.7221	1.3504	0.6654	0.203			Chr1	10980001	11030000	11014694	31	5	0.186	0.1383	0.1472	0.2039			Chr1	9155001	9205000	9180936	388	260	6.0444	4.8391	0.1107	0.1476
Chr1	8510001	8560000	8531295	321	98	6.7488	1.4256	0.6512	0.2058			Chr1	10985001	11035000	11026887	67	18	0.4272	0.3928	0.0419	0.1458			Chr1	9160001	9210000	9189252	386	253	5.602	4.3575	0.125	0.1787
Chr1	8515001	8565000	8537136	278	80	7.015	2.012	0.5542	0.2077			Chr1	11055001	11105000	11079596	383	224	7.2	6.8283	0.0265	0.0854			Chr1	9165001	9215000	9192702	442	300	6.349	5.0303	0.1159	0.1568
Chr1	8520001	8570000	8543587	278	67	7.1025	2.363	0.5007	0.2035			Chr1	11060001	11110000	11087735	362	183	4.7282	4.1721	0.0625	0.1687			Chr1	9170001	9220000	9196542	499	363	7.4778	5.9116	0.117	0.1514
Chr1	8525001	8575000	8548419	332	75	8.0036	3.3111	0.4147	0.187			Chr1	11065001	11115000	11094285	342	147	3.0431	2.4173	0.1146	0.2559			Chr1	9175001	9225000	9200808	536	395	9.1178	7.2936	0.1112	0.1522
Chr1	8530001	8580000	8556479	346	47	6.8543	3.3698	0.3408	0.1785			Chr1	11070001	11120000	11098185	358	144	2.9581	2.4417	0.0956	0.1785			Chr1	9180001	9230000	9210450	453	350	8.5129	7.2868	0.0776	0.1072
Chr1	8535001	8585000	8560165	303	33	5.6785	3.1743	0.2829	0.1907			Chr1	11075001	11125000	11101383	363	130	2.4282	2.0089	0.0945	0.1606			Chr1	9185001	9235000	9213226	477	366	9.2693	8.1417	0.0648	0.0919
Chr1	8540001	8590000	8567189	246	33	5.6785	3.1743	0.2829	0.1907			Chr1	11080001	11130000	11103912	365	120	2.0929	1.653	0.1174	0.1909			Chr1	9190001	9240000	9216992	562	446	12.5753	10.9682	0.0683	0.1045
Chr1	8545001	8595000	8574403	316	64	8.0572	3.768	0.3627	0.1668			Chr1	11085001	11135000	11108266	401	146	3.2622	2.4788	0.1364	0.2505			Chr1	9195001	9245000	9219216	537	452	12.7972	11.0748	0.0722	0.1107
Chr1	8550001	8600000	8579349	343	70	8.4319	4.0729	0.3486	0.1587			Chr1	11090001	11140000	11113657	387	139	3.0969	1.8553	0.2507	0.3402			Chr1	9200001	9250000	9222158	584	482	13.7285	12.0305	0.0659	0.1049
Chr1	8555001	8605000	8583765	395	70	8.4319	4.0729	0.3486	0.1587			Chr1	11095001	11145000	11117673	363	154	3.6101	2.0453	0.2767	0.3983			Chr1	9205001	9255000	9228956	563	466	14.2968	12.5051	0.0668	0.1155
Chr1	8560001	8610000	8588786	440	65	7.8461	3.6422	0.3659	0.1566			Chr1	11100001	11150000	11122497	360	174	4.0826	2.4607	0.2479	0.3939			Chr1	9210001	9260000	9233084	527	433	13.8407	12.1788	0.0639	0.1141
Chr1	8565001	8615000	8591553	461	57	5.89	2.7883	0.3574	0.1397			Chr1	11105001	11155000	11126119	307	133	3.2554	2.0243	0.2332	0.4074			Chr1	9215001	9265000	9236872	489	396	13.3822	11.7047	0.0669	0.1271
Chr1	8570001	8620000	8594791	446	58	4.7666	2.4024	0.3298	0.1265			Chr1	11110001	11160000	11130044	260	116	3.0962	2.0164	0.2112	0.351			Chr1	9220001	9270000	9241171	438	335	12.127	10.766	0.0595	0.1231
Chr1	8575001	8625000	8600716	440	65	5.5821	1.9085	0.4904	0.1657			Chr1	11115001	11165000	11136865	261	139	3.9539	2.8314	0.1654	0.301			Chr1	9225001	9275000	9246564	405	290	10.3373	9.2586	0.055	0.1152
Chr1	8580001	8630000	8604737	381	65	5.2686	1.7211	0.5075	0.1671			Chr1	11120001	11170000	11145291	277	166	4.6514	3.2404	0.1788	0.3391			Chr1	9230001	9280000	9251920	396	253	9.0239	7.9631	0.0624	0.131
Chr1	8585001	8635000	8606581	403	76	6.8836	2.1163	0.5297	0.1724			Chr1	11125001	11175000	11149169	268	177	4.9856	3.7006	0.1479	0.3156			Chr1	9235001	9285000	9258173	418	231	7.7091	6.5921	0.0781	0.1614
Chr1	8590001	8640000	8608560	417	77	6.9479	2.2015	0.5188	0.1718			Chr1	11130001	11180000	11158232	339	252	7.0489	4.9671	0.1733	0.39			Chr1	9240001	9290000	9266403	376	172	5.3802	4.7023	0.0672	0.1553
Chr1	8595001	8645000	8612359	337	46	4.5692	1.6078	0.4794	0.1969			Chr1	11135001	11185000	11167744	392	260	7.1243	5.0259	0.1727	0.4109			Chr1	9245001	9295000	9269211	399	192	5.5902	5.0053	0.0552	0.1364
Chr1	8600001	8650000	8614933	288	40	4.1945	1.303	0.526	0.2175			Chr1	11140001	11190000	11174682	466	301	8.8248	5.6144	0.2223	0.4971			Chr1	9250001	9300000	9279152	458	257	7.145	6.3898	0.0558	0.0963
Chr1	8605001	8655000	8618451	225	40	4.1945	1.303	0.526	0.2175			Chr1	11145001	11195000	11178881	543	357	10.6226	6.5337	0.2383	0.5207			Chr1	9255001	9305000	9284392	410	215	5.7188	5.3788	0.0306	0.0547
Chr1	8610001	8660000	8623239	157	40	4.1945	1.303	0.526	0.2175			Chr1	11150001	11200000	11182894	580	376	10.8314	6.8644	0.2242	0.5212			Chr1	9260001	9310000	9286919	395	205	5.365	4.7275	0.0632	0.1086
Chr1	8615001	8665000	8626784	120	40	4.1945	1.303	0.526	0.2175			Chr1	11155001	11205000	11185162	650	420	12.9384	7.6398	0.2575	0.5245			Chr1	9265001	9315000	9290786	413	228	5.5322	4.9111	0.0595	0.0965
Chr1	8620001	8670000	8628660	99	30	3.7515	1.1229	0.5393	0.21			Chr1	11160001	11210000	11188751	769	509	16.6871	9.3826	0.2802	0.5418			Chr1	9270001	9320000	9298244	530	338	7.9613	6.7053	0.0856	0.1071
Chr1	8625001	8675000	8634318	50	15	2.0348	0.6688	0.5053	0.1888			Chr1	11165001	11215000	11192444	820	542	17.3248	9.9564	0.2701	0.5401			Chr1	9275001	9325000	9301364	538	365	8.6011	7.232	0.0865	0.1086
Chr1	8630001	8680000	8634646	47	12	1.6792	0.4804	0.5551	0.1875			Chr1	11170001	11220000	11195340	807	536	17.6804	10.2372	0.2666	0.544			Chr1	9280001	9330000	9303932	510	369	8.7238	7.4583	0.0782	0.0982
Chr1	8650001	8700000	8696904	60	14	1.3967	0.2861	0.66	0.1977			Chr1	11175001	11225000	11197064	830	558	17.9422	10.2159	0.2744	0.5285			Chr1	9285001	9335000	9308136	473	378	8.8302	7.6755	0.07	0.0902
Chr1	8655001	8705000	8699978	128	30	3.187	0.7466	0.6204	0.2184			Chr1	11180001	11230000	11199873	751	484	15.8789	8.9495	0.2791	0.5212			Chr1	9290001	9340000	9313756	492	398	8.958	7.8514	0.0658	0.0809
Chr1	8660001	8710000	8702322	195	48	5.3513	2.3417	0.3912	0.1711			Chr1	11185001	11235000	11203754	674	465	14.8499	8.2076	0.2881	0.5216			Chr1	9295001	9345000	9317590	498	390	9.2493	8.2102	0.0595	0.0737
Chr1	8665001	8715000	8703580	228	56	6.6741	2.6348	0.4339	0.1682			Chr1	11190001	11240000	11207031	568	402	12.6794	7.3615	0.2654	0.5039			Chr1	9300001	9350000	9325557	420	313	7.2188	6.5486	0.0487	0.0668
Chr1	8670001	8720000	8707383	313	94	8.6044	4.495	0.3137	0.1319			Chr1	11195001	11245000	11210031	472	331	10.3685	6.2523	0.2477	0.4635			Chr1	9305001	9355000	9328892	440	335	8.1361	7.3797	0.0487	0.0713
Chr1	8675001	8725000	8709212	355	123	9.6903	4.9292	0.3257	0.1358			Chr1	11200001	11250000	11212394	401	292	9.6872	5.5062	0.2752	0.468			Chr1	9310001	9360000	9329478	428	327	7.9275	7.2512	0.0446	0.0651
Chr1	8680001	8730000	8712990	446	158	11.4848	6.5373	0.2745	0.1254			Chr1	11205001	11255000	11214372	330	247	7.5802	4.7308	0.2315	0.4425			Chr1	9315001	9365000	9331991	398	302	7.6718	7.0422	0.0428	0.0635
Chr1	8685001	8735000	8715227	505	158	11.4848	6.5373	0.2745	0.1254			Chr1	11210001	11260000	11218338	209	157	3.8315	2.988	0.1237	0.273			Chr1	9335001	9385000	9348082	212	141	4.5332	4.4578	0.0084	0.0218
Chr1	8690001	8740000	8718068	580	161	11.6357	6.7494	0.2658	0.1236			Chr1	11215001	11265000	11223278	121	93	2.2196	1.5936	0.1642	0.2843			Chr1	9340001	9390000	9352323	149	100	3.4283	3.3451	0.0123	0.0409
Chr1	8695001	8745000	8720946	653	161	11.6275	6.7421	0.2659	0.1243			Chr1	11220001	11270000	11229058	87	60	0.9908	0.7164	0.1607	0.2562			Chr1	9345001	9395000	9355902	109	81	2.6849	2.5659	0.0227	0.0814
Chr1	8700001	8750000	8726124	674	164	11.6259	7.9344	0.1887	0.1001			Chr1	11225001	11275000	11244666	62	39	0.9973	0.5943	0.2532	0.3752			Chr1	9350001	9400000	9361200	73	58	2.0834	1.9322	0.0377	0.1361
Chr1	8705001	8755000	8731808	695	165	10.9761	8.4621	0.1293	0.0731			Chr1	11230001	11280000	11255594	66	43	1.2323	0.8088	0.2075	0.3237			Chr1	9355001	9405000	9372709	34	23	0.8081	0.7802	0.0176	0.0782
Chr1	8710001	8760000	8737423	720	165	10.1363	7.6474	0.14	0.0739			Chr1	11235001	11285000	11274854	57	24	0.9555	0.6661	0.1785	0.3103			Chr1	9360001	9410000	9374710	36	25	0.831	0.8019	0.0178	0.0832
Chr1	8715001	8765000	8741306	772	210	11.4641	9.8298	0.0767	0.0468			Chr1	11240001	11290000	11278257	60	24	1.0193	0.6674	0.2086	0.2915			Chr1	9365001	9415000	9381094	28	17	0.631	0.6287	0.0018	0.0125
Chr1	8720001	8770000	8746748	770	219	11.8409	10.031	0.0828	0.0519			Chr1	11245001	11295000	11278734	62	26	1.2625	0.9232	0.1552	0.2841			Chr1	9370001	9420000	9384773	22	17	0.631	0.6287	0.0018	0.0125
Chr1	8725001	8775000	8750455	804	199	11.3839	10.3222	0.0489	0.0328			Chr1	11250001	11300000	11284049	85	46	2.0109	1.6542	0.0973	0.1759			Chr1	9375001	9425000	9384773	22	17	0.631	0.6287	0.0018	0.0125
Chr1	8730001	8780000	8755658	789	176	10.0095	9.0065	0.0527	0.0348			Chr1	11255001	11305000	11289683	119	76	3.3293	3.0227	0.0483	0.1259			Chr1	9475001	9525000	9517694	337	301	10.5672	10.5356	0.0015	0.0062
Chr1	8735001	8785000	8760380	822	178	10.0389	9.0101	0.054	0.0356			Chr1	11260001	11310000	11290273	123	76	3.3293	3.0227	0.0483	0.1259			Chr1	9480001	9530000	9518931	388	340	12.3779	12.1485	0.0094	0.0384
Chr1	8740001	8790000	8764829	817	175	9.888	8.7979	0.0583	0.0378			Chr1	11265001	11315000	11290977	127	76	3.3293	3.0227	0.0483	0.1259			Chr1	9485001	9535000	9518931	388	340	12.3779	12.1485	0.0094	0.0384
Chr1	8745001	8795000	8769727	828	182	10.3242	9.323	0.051	0.0342			Chr1	11270001	11320000	11294396	134	80	3.5428	3.1529	0.0582	0.152			Chr1	9490001	9540000	9518931	388	340	12.3779	12.1485	0.0094	0.0384
Chr1	8750001	8800000	8773646	799	167	9.1151	7.8585	0.074	0.046			Chr1	11275001	11325000	11297901	123	68	2.9402	2.836	0.018	0.0607			Chr1	9495001	9545000	9518931	388	340	12.3779	12.1485	0.0094	0.0384
Chr1	8755001	8805000	8778980	792	150	7.9746	6.8703	0.0744	0.0455			Chr1	11280001	11330000	11300853	107	63	2.7052	2.6216	0.0157	0.0544			Chr1	9500001	9550000	9518931	388	340	12.3779	12.1485	0.0094	0.0384
Chr1	8760001	8810000	8783963	764	132	6.6501	6.0899	0.044	0.0302			Chr1	11285001	11335000	11304315	90	63	2.7052	2.6216	0.0157	0.0544			Chr1	9505001	9555000	9523485	447	363	13.0848	12.9807	0.004	0.0164
Chr1	8765001	8815000	8787015	689	80	3.9995	3.6143	0.0506	0.0354			Chr1	11290001	11340000	11309453	96	60	2.6156	2.5907	0.0048	0.0188			Chr1	9510001	9560000	9527231	407	344	12.5901	11.9991	0.024	0.0972
Chr1	8770001	8820000	8791586	651	34	1.7044	1.553	0.0465	0.0374			Chr1	11295001	11345000	11311435	99	63	2.3792	2.3547	0.0052	0.0186			Chr1	9515001	9565000	9528776	402	339	12.4135	11.9129	0.0206	0.084
Chr1	8785001	8835000	8809450	627	41	2.5661	2.5075	0.0116	0.0086			Chr1	11300001	11350000	11326157	113	60	2.313	2.1857	0.0283	0.148			Chr1	9520001	9570000	9533746	314	245	8.5743	7.9446	0.0381	0.1535
Chr1	8790001	8840000	8814232	605	46	2.9996	2.5609	0.0789	0.0443			Chr1	11305001	11355000	11339730	106	41	1.3477	0.8385	0.2329	0.4114			Chr1	9525001	9575000	9548201	162	95	3.4458	3.3788	0.0098	0.0387
Chr1	8795001	8845000	8820751	588	45	3.0194	2.3065	0.1339	0.052			Chr1	11310001	11360000	11343076	116	49	1.6143	1.118	0.1817	0.4224			Chr1	9540001	9590000	9572529	216	147	4.6528	4.2152	0.0493	0.1077
Chr1	8800001	8850000	8825554	601	76	5.5791	4.4618	0.1113	0.0551			Chr1	11315001	11365000	11347199	134	65	2.6947	1.5553	0.2681	0.4193			Chr1	9545001	9595000	9573359	226	155	4.9975	4.3744	0.0665	0.1359
Chr1	8805001	8855000	8833123	622	94	7.1786	5.1671	0.1629	0.081			Chr1	11320001	11370000	11350665	122	57	2.3891	1.3199	0.2883	0.4082			Chr1	9550001	9600000	9577923	276	196	6.8441	5.5371	0.1056	0.2072
Chr1	8810001	8860000	8838434	628	97	7.7421	5.4161	0.1768	0.0876			Chr1	11325001	11375000	11353992	132	57	2.3891	1.3199	0.2883	0.4082			Chr1	9555001	9605000	9589964	306	240	8.3777	6.2495	0.1455	0.262
Chr1	8815001	8865000	8841306	689	100	7.981	5.6046	0.1749	0.0875			Chr1	11330001	11380000	11354654	136	61	2.4185	1.3636	0.2789	0.3994			Chr1	9560001	9610000	9592145	297	232	7.9019	5.8856	0.1462	0.2555
Chr1	8820001	8870000	8845748	726	120	9.4186	5.9943	0.2222	0.1079			Chr1	11335001	11385000	11356430	145	64	2.4185	1.3636	0.2789	0.399			Chr1	9565001	9615000	9597679	364	283	9.4002	6.6661	0.1702	0.2718
Chr1	8825001	8875000	8850146	718	125	9.5473	5.6102	0.2597	0.1159			Chr1	11340001	11390000	11361673	151	71	2.6645	1.5414	0.267	0.3698			Chr1	9570001	9620000	9601462	418	339	10.3583	7.3458	0.1702	0.2702
Chr1	8830001	8880000	8856158	714	140	10.458	5.9454	0.2751	0.1162			Chr1	11345001	11395000	11364583	157	72	2.7769	1.5888	0.2721	0.3379			Chr1	9575001	9625000	9603027	422	336	10.3299	7.3285	0.17	0.2729
Chr1	8835001	8885000	8861572	745	147	10.1187	5.5735	0.2896	0.1153			Chr1	11350001	11400000	11374811	150	67	2.683	1.5547	0.2663	0.3174			Chr1	9580001	9630000	9603629	432	340	10.3663	7.3625	0.1694	0.2725
Chr1	8840001	8890000	8866231	795	154	10.0335	5.5894	0.2845	0.1163			Chr1	11355001	11405000	11381250	130	60	2.4977	1.7281	0.1821	0.2814			Chr1	9585001	9635000	9605629	465	362	10.7623	7.8113	0.1589	0.2539
Chr1	8845001	8895000	8870864	806	183	12.4746	6.9753	0.2827	0.1275			Chr1	11360001	11410000	11384015	116	52	2.2311	1.4487	0.2126	0.2798			Chr1	9590001	9640000	9612820	390	290	8.4184	5.8913	0.1766	0.2873
Chr1	8850001	8900000	8875180	822	163	10.7331	5.1923	0.3479	0.1383			Chr1	11365001	11415000	11391187	103	40	1.1817	1.0541	0.0571	0.103			Chr1	9595001	9645000	9615589	410	306	8.3318	5.9886	0.1636	0.2717
Chr1	8855001	8905000	8878723	729	145	9.1335	4.487	0.3411	0.1309			Chr1	11370001	11420000	11391695	103	41	1.1817	1.0541	0.0571	0.102			Chr1	9600001	9650000	9624680	466	350	10.0442	7.4563	0.1479	0.2739
Chr1	8860001	8910000	8884076	745	162	10.5014	5.678	0.2981	0.1236			Chr1	11375001	11425000	11403405	132	69	1.3643	1.2148	0.0579	0.121			Chr1	9605001	9655000	9631300	399	302	8.3193	6.2421	0.1427	0.2681
Chr1	8865001	8915000	8888525	736	175	11.6792	7.5334	0.2158	0.0925			Chr1	11380001	11430000	11404417	129	65	1.3349	1.1712	0.0653	0.1349			Chr1	9610001	9660000	9631987	396	302	8.3488	6.2793	0.1415	0.2701
Chr1	8870001	8920000	8892092	677	156	10.2297	7.1437	0.1776	0.0771			Chr1	11385001	11435000	11406004	120	62	1.3349	1.1712	0.0653	0.1352			Chr1	9615001	9665000	9637524	327	240	6.4842	5.0013	0.1291	0.2677
Chr1	8875001	8925000	8896798	684	147	9.9093	7.0241	0.1704	0.0764			Chr1	11390001	11440000	11414254	124	77	1.3449	1.302	0.0162	0.0352			Chr1	9620001	9670000	9644307	281	188	5.5257	4.3806	0.1156	0.2564
Chr1	8880001	8930000	8902744	678	129	8.9697	6.8509	0.1339	0.0636			Chr1	11400001	11450000	11427480	103	75	0.8814	0.8549	0.0153	0.0334			Chr1	9625001	9675000	9649544	308	191	5.7517	4.6366	0.1073	0.2417
Chr1	8885001	8935000	8908251	636	113	8.4136	6.5457	0.1249	0.0604			Chr1	11405001	11455000	11432572	111	85	1.1586	1.0294	0.0591	0.0982			Chr1	9630001	9680000	9656631	389	247	8.5893	7.457	0.0706	0.2057
Chr1	8890001	8940000	8915322	619	101	8.0653	6.4764	0.1093	0.0547			Chr1	11410001	11460000	11435335	126	91	1.2508	1.0506	0.087	0.1298			Chr1	9635001	9685000	9660414	381	245	8.9695	7.7215	0.0748	0.2471
Chr1	8895001	8945000	8920846	594	66	5.0318	4.8161	0.0219	0.0114			Chr1	11420001	11470000	11448791	201	157	3.8808	3.7973	0.0109	0.0336			Chr1	9640001	9690000	9665598	402	265	9.8777	8.7991	0.0578	0.19
Chr1	8900001	8950000	8926536	568	77	5.4116	5.0404	0.0355	0.0194			Chr1	11425001	11475000	11457285	169	129	3.6982	3.6366	0.0084	0.0247			Chr1	9645001	9695000	9671365	442	302	12.1017	10.8181	0.056	0.1915
Chr1	8905001	8955000	8929685	626	87	5.7932	5.6073	0.0163	0.009			Chr1	11430001	11480000	11457780	171	129	3.6982	3.6366	0.0084	0.0247			Chr1	9650001	9700000	9681582	396	272	10.2098	9.6533	0.028	0.114
Chr1	8915001	8965000	8938272	539	52	2.4998	2.1298	0.0799	0.0405			Chr1	11435001	11485000	11458216	174	129	3.6982	3.6366	0.0084	0.0247			Chr1	9655001	9705000	9683992	382	261	10.0898	9.4488	0.0328	0.1357
Chr1	8920001	8970000	8941575	564	51	2.5057	2.1744	0.0708	0.0363			Chr1	11440001	11490000	11462993	163	112	3.495	3.349	0.0213	0.0678			Chr1	9660001	9710000	9688217	457	319	11.8938	11.2103	0.0296	0.1194
Chr1	8925001	8975000	8947483	563	62	3.0493	2.7724	0.0476	0.0267			Chr1	11445001	11495000	11467013	164	115	3.9335	3.8317	0.0131	0.0472			Chr1	9665001	9715000	9690312	480	346	12.5791	11.8004	0.0319	0.1249
Chr1	8930001	8980000	8954682	571	54	2.7745	2.3843	0.0756	0.0439			Chr1	11465001	11515000	11493529	157	101	3.8714	3.7873	0.011	0.0606			Chr1	9670001	9720000	9694727	532	404	14.0685	13.1881	0.0323	0.1229
Chr1	8935001	8985000	8959307	567	59	3.301	1.9982	0.2458	0.1308			Chr1	11525001	11575000	11555767	492	327	9.4332	9.2857	0.0079	0.0373			Chr1	9675001	9725000	9696636	489	396	13.8215	12.9155	0.0339	0.1288
Chr1	8940001	8990000	8966182	560	87	6.0192	2.4557	0.4205	0.1927			Chr1	11530001	11580000	11557910	509	348	10.2171	9.9251	0.0145	0.0598			Chr1	9680001	9730000	9700991	398	336	10.9475	10.0612	0.0422	0.1449
Chr1	8945001	8995000	8971546	571	114	7.5799	3.0225	0.4298	0.1854			Chr1	11535001	11585000	11559120	485	332	9.6264	9.2163	0.0218	0.086			Chr1	9685001	9735000	9702863	380	322	10.2321	9.3916	0.0428	0.1385
Chr1	8950001	9000000	8976718	584	98	6.7328	2.684	0.43	0.1785			Chr1	11540001	11590000	11560869	450	311	8.9114	8.2872	0.0363	0.1287			Chr1	9690001	9740000	9705208	329	283	8.6501	7.7847	0.0527	0.1724
Chr1	8955001	9005000	8983134	600	98	7.202	2.3428	0.5091	0.1893			Chr1	11545001	11595000	11561333	440	303	8.8258	8.19	0.0374	0.1326			Chr1	9695001	9745000	9709013	262	223	6.168	5.5091	0.0564	0.1812
Chr1	8960001	9010000	8988152	599	114	9.0615	3.1876	0.4795	0.1901			Chr1	11550001	11600000	11563038	423	296	8.6975	8.0181	0.0406	0.1477			Chr1	9700001	9750000	9712682	202	168	4.5009	4.0435	0.0535	0.157
Chr1	8965001	9015000	8989645	635	115	9.1933	3.202	0.4834	0.1913			Chr1	11555001	11605000	11567953	348	221	6.4361	5.3321	0.0938	0.2407			Chr1	9705001	9755000	9713054	193	160	4.1053	3.9176	0.0234	0.0721
Chr1	8970001	9020000	8993882	647	114	9.1874	3.1574	0.4885	0.1925			Chr1	11560001	11610000	11576507	246	136	4.4545	3.3176	0.1463	0.3303			Chr1	9710001	9760000	9717105	114	98	2.2671	2.1039	0.0373	0.1011
Chr1	8975001	9025000	8998964	647	103	8.6438	2.5595	0.5431	0.2024			Chr1	11565001	11615000	11585411	219	132	4.6045	3.3374	0.1596	0.3187			Chr1	9715001	9765000	9719690	81	71	1.5818	1.5138	0.022	0.0617
Chr1	8980001	9030000	9005598	645	103	8.6438	2.5595	0.5431	0.2024			Chr1	11570001	11620000	11591265	225	142	4.9377	3.6328	0.1523	0.2864			Chr1	9720001	9770000	9755533	25	7	0.0609	0.0437	0.1641	0.1808
Chr1	8985001	9035000	9009934	663	93	7.7141	2.469	0.5151	0.1948			Chr1	11575001	11625000	11603653	152	93	2.9278	2.6661	0.0468	0.0798			Chr1	9725001	9775000	9756919	27	9	0.0899	0.0521	0.266	0.2194
Chr1	8990001	9040000	9014990	647	78	6.014	2.5866	0.3985	0.1735			Chr1	11580001	11630000	11611670	127	78	2.5258	2.4007	0.0254	0.0549			Chr1	9730001	9780000	9756919	27	9	0.0899	0.0521	0.266	0.2194
Chr1	8995001	9045000	9019890	641	62	5.3911	2.6343	0.3435	0.1514			Chr1	11585001	11635000	11612861	135	85	2.7347	2.6815	0.0098	0.0221			Chr1	9770001	9820000	9813978	23	21	1.1098	0.9273	0.0896	0.2038
Chr1	9000001	9050000	9024169	618	56	5.0402	2.3762	0.3592	0.1624			Chr1	11590001	11640000	11615157	150	98	3.0988	2.9994	0.0163	0.0354			Chr1	9775001	9825000	9818554	29	27	1.1849	1.1654	0.0083	0.0251
Chr1	9005001	9055000	9029609	580	53	4.7058	2.443	0.3165	0.1669			Chr1	11595001	11645000	11615157	150	98	3.0988	2.9994	0.0163	0.0354			Chr1	9780001	9830000	9819252	32	30	1.3902	1.3422	0.0176	0.0568
Chr1	9010001	9060000	9034387	575	38	2.912	1.5994	0.291	0.1449			Chr1	11600001	11650000	11618406	150	97	3.2898	3.1609	0.02	0.0403			Chr1	9785001	9835000	9819252	32	30	1.3902	1.3422	0.0176	0.0568
Chr1	9015001	9065000	9036839	556	37	2.7803	1.585	0.2738	0.1384			Chr1	11605001	11655000	11627304	163	86	2.8998	2.8896	0.0018	0.004			Chr1	9790001	9840000	9819252	32	30	1.3902	1.3422	0.0176	0.0568
Chr1	9020001	9070000	9041997	551	49	3.3879	2.1531	0.2228	0.1109			Chr1	11620001	11670000	11642974	90	46	1.5684	1.549	0.0062	0.0185			Chr1	9795001	9845000	9819252	32	30	1.3902	1.3422	0.0176	0.0568
Chr1	9025001	9075000	9047469	539	87	5.0074	2.2981	0.3709	0.1505			Chr1	11625001	11675000	11655942	126	46	1.7204	1.6892	0.0092	0.026			Chr1	9800001	9850000	9819948	31	30	1.3902	1.3422	0.0176	0.0568
Chr1	9030001	9080000	9052597	484	108	5.8706	2.5696	0.3911	0.1571			Chr1	11630001	11680000	11663250	165	52	1.4763	1.4095	0.0231	0.0468			Chr1	9805001	9855000	9819948	31	30	1.3902	1.3422	0.0176	0.0568
Chr1	9035001	9085000	9058331	460	127	6.8958	2.7379	0.4316	0.1679			Chr1	11635001	11685000	11667601	185	53	1.4936	1.3409	0.0539	0.0904			Chr1	9810001	9860000	9819948	31	30	1.3902	1.3422	0.0176	0.0568
Chr1	9040001	9090000	9063744	445	132	7.3604	3.2469	0.3878	0.1614			Chr1	11640001	11690000	11670513	171	41	1.1295	1.023	0.0495	0.0828			Chr1	9815001	9865000	9820457	29	29	1.3902	1.3422	0.0176	0.0569
Chr1	9045001	9095000	9070229	439	124	6.9511	3.043	0.391	0.1795			Chr1	11645001	11695000	11677267	244	96	2.2921	1.7486	0.1345	0.1965			Chr1	9865001	9915000	9911598	55	37	1.0042	0.8501	0.0831	0.2053
Chr1	9050001	9100000	9077035	480	124	6.9511	3.043	0.391	0.1795			Chr1	11650001	11700000	11684572	345	185	3.3738	2.5775	0.1338	0.1779			Chr1	9870001	9920000	9911598	55	37	1.0042	0.8501	0.0831	0.2053
Chr1	9055001	9105000	9082165	490	118	6.4349	2.7504	0.4011	0.1835			Chr1	11655001	11705000	11690018	374	230	4.6492	3.3778	0.1584	0.1818			Chr1	9875001	9925000	9911598	55	37	1.0042	0.8501	0.0831	0.2053
Chr1	9060001	9110000	9085615	448	115	6.3143	2.7429	0.3943	0.1859			Chr1	11660001	11710000	11690672	386	233	4.782	3.5486	0.1481	0.1751			Chr1	9880001	9930000	9914094	66	47	1.2345	1.2008	0.0138	0.0384
Chr1	9065001	9115000	9087540	443	115	6.3143	2.7429	0.3943	0.1859			Chr1	11665001	11715000	11691378	390	239	4.9865	3.6391	0.1562	0.1884			Chr1	9885001	9935000	9916801	78	59	1.5708	1.3088	0.091	0.2176
Chr1	9070001	9120000	9093852	444	103	5.7067	2.1748	0.4481	0.2114			Chr1	11670001	11720000	11693826	427	250	5.0924	3.6995	0.1584	0.1848			Chr1	9890001	9940000	9916801	78	59	1.5708	1.3088	0.091	0.2176
Chr1	9075001	9125000	9100101	448	78	4.7081	2.4542	0.3147	0.211			Chr1	11675001	11725000	11702032	485	316	7.4904	4.7627	0.2226	0.2872			Chr1	9895001	9945000	9920503	90	70	1.7226	1.4299	0.0929	0.2174
Chr1	9080001	9130000	9103766	454	60	4.5018	2.6417	0.2604	0.1896			Chr1	11680001	11730000	11707442	502	352	8.4476	5.5265	0.209	0.28			Chr1	9900001	9950000	9921797	95	75	1.803	1.5224	0.0844	0.1862
Chr1	9085001	9135000	9108332	451	49	4.0454	3.1945	0.1175	0.1385			Chr1	11685001	11735000	11712076	547	401	8.7536	5.8567	0.1983	0.2557			Chr1	9905001	9955000	9925997	110	86	1.9362	1.6274	0.0866	0.1989
Chr1	9105001	9155000	9135286	467	102	8.5596	8.4201	0.0082	0.0062			Chr1	11690001	11740000	11712940	565	404	8.792	5.9012	0.1967	0.2556			Chr1	9910001	9960000	9927192	113	88	1.9426	1.7676	0.0472	0.1229
Chr1	9110001	9160000	9138221	511	132	12.3818	10.856	0.0657	0.048			Chr1	11695001	11745000	11716682	507	351	7.8131	5.4121	0.1815	0.2438			Chr1	9915001	9965000	9941416	59	52	1.1208	0.9225	0.0971	0.2313
Chr1	9115001	9165000	9140413	531	132	12.3818	10.856	0.0657	0.048			Chr1	11700001	11750000	11723467	419	267	6.7948	4.6245	0.1901	0.2503			Chr1	9920001	9970000	9943775	65	55	1.4117	1.2208	0.0725	0.2154
Chr1	9120001	9170000	9145731	532	133	12.6739	11.0516	0.0684	0.05			Chr1	11705001	11755000	11727621	365	222	5.5194	3.8242	0.1814	0.2756			Chr1	9925001	9975000	9943775	65	55	1.4117	1.2208	0.0725	0.2154
Chr1	9125001	9175000	9150576	516	127	12.2631	10.6758	0.0692	0.0488			Chr1	11710001	11760000	11729486	365	224	5.4921	3.7621	0.1869	0.2731			Chr1	9930001	9980000	9948889	57	48	1.3108	0.9642	0.1523	0.415
Chr1	9130001	9180000	9156007	566	151	15.5313	11.528	0.1479	0.0884			Chr1	11715001	11765000	11729915	357	218	5.2877	3.6716	0.1804	0.2596			Chr1	9935001	9985000	9954141	46	36	0.9745	0.8561	0.0646	0.2329
Chr1	9135001	9185000	9158556	544	147	15.5454	11.0318	0.1698	0.0928			Chr1	11720001	11770000	11731503	318	207	5.1817	3.6112	0.1786	0.2689			Chr1	9940001	9990000	9956680	50	36	0.9745	0.8561	0.0646	0.2329
Chr1	9140001	9190000	9161202	529	141	15.1735	10.1448	0.1986	0.1044			Chr1	11725001	11775000	11736124	214	132	2.375	2.1376	0.0526	0.067			Chr1	9945001	9995000	9960506	38	25	0.8226	0.7351	0.0562	0.2396
Chr1	9145001	9195000	9168381	534	133	14.0839	9.1626	0.2117	0.11			Chr1	11735001	11785000	11752338	93	33	0.7124	0.7061	0.0044	0.0058			Chr1	9950001	10000000	9962843	33	20	0.7423	0.6425	0.072	0.4865
Chr1	9150001	9200000	9173592	502	98	11.2612	5.8728	0.3145	0.1396			Chr1	11740001	11790000	11770586	135	71	1.4924	1.4163	0.0262	0.0358			Chr1	9955001	10005000	9976107	21	12	0.635	0.57	0.0539	0.3357
Chr1	9155001	9205000	9178348	453	89	10.8011	4.7445	0.3896	0.1524			Chr1	11745001	11795000	11777650	151	78	1.5618	1.3593	0.0693	0.0827			Chr1	9960001	10010000	9982516	18	10	0.4462	0.4325	0.0156	0.087
Chr1	9160001	9210000	9182791	421	67	7.6939	2.4539	0.5164	0.1492			Chr1	11750001	11800000	11783531	132	67	1.4126	1.1349	0.109	0.1562			Chr1	9965001	10015000	9982516	18	10	0.4462	0.4325	0.0156	0.087
Chr1	9165001	9215000	9185505	400	71	8.0815	2.5156	0.5252	0.1507			Chr1	11755001	11805000	11785589	127	67	1.4126	1.1349	0.109	0.1562			Chr1	9970001	10020000	10002831	22	12	0.2245	0.1883	0.0877	0.2202
Chr1	9170001	9220000	9190298	366	82	8.534	2.4869	0.5487	0.1486			Chr1	11760001	11810000	11788601	114	61	1.3071	1.0262	0.1204	0.1814			Chr1	9975001	10025000	10004421	24	13	0.2266	0.1995	0.0637	0.1667
Chr1	9175001	9225000	9198959	414	110	11.1002	4.7565	0.4001	0.1428			Chr1	11765001	11815000	11788601	114	61	1.3071	1.0262	0.1204	0.1814			Chr1	9995001	10045000	10030610	80	51	0.835	0.7877	0.0292	0.0995
Chr1	9180001	9230000	9209054	406	112	9.2137	5.097	0.2877	0.1152			Chr1	11770001	11820000	11788859	115	62	1.3071	1.0262	0.1204	0.1816			Chr1	10000001	10050000	10031865	87	52	0.835	0.7877	0.0292	0.0997
Chr1	9185001	9235000	9214354	474	132	10.5903	6.6914	0.2256	0.1036			Chr1	11775001	11825000	11788999	114	62	1.3071	1.0262	0.1204	0.1816			Chr1	10005001	10055000	10036003	100	60	1.1601	0.9842	0.082	0.2834
Chr1	9190001	9240000	9219664	552	185	13.9485	9.5368	0.1878	0.0927			Chr1	11780001	11830000	11789117	113	62	1.3071	1.0262	0.1204	0.1816			Chr1	10010001	10060000	10045983	180	84	1.7668	1.3508	0.1334	0.3427
Chr1	9195001	9245000	9225756	518	190	14.0849	9.9492	0.1721	0.0866			Chr1	11785001	11835000	11789900	99	55	1.3071	1.0262	0.1204	0.1778			Chr1	10015001	10065000	10048948	218	104	3.0596	2.2396	0.1547	0.4358
Chr1	9200001	9250000	9230103	542	198	14.7391	10.4419	0.1707	0.0863			Chr1	11790001	11840000	11807518	56	26	0.6678	0.4623	0.1818	0.2641			Chr1	10020001	10070000	10055648	302	170	5.5056	4.3656	0.1155	0.4076
Chr1	9205001	9255000	9234480	609	214	14.839	11.9872	0.1063	0.0594			Chr1	11795001	11845000	11829377	29	18	0.4146	0.2828	0.189	0.2781			Chr1	10025001	10075000	10055873	300	169	5.5035	4.3544	0.1166	0.4106
Chr1	9210001	9260000	9238185	665	218	15.2855	12.6554	0.0941	0.0583			Chr1	11815001	11865000	11856956	146	117	2.9397	2.2846	0.1254	0.2127			Chr1	10030001	10080000	10056699	292	169	5.5035	4.3544	0.1166	0.4106
Chr1	9215001	9265000	9240442	705	216	15.0295	12.6198	0.0871	0.0544			Chr1	11820001	11870000	11862266	288	231	5.8297	4.6614	0.1114	0.2169			Chr1	10035001	10085000	10059292	266	148	5.2926	4.1055	0.1263	0.4272
Chr1	9220001	9270000	9243691	752	215	15.6045	13.7939	0.0616	0.042			Chr1	11825001	11875000	11865554	424	362	8.4852	6.7402	0.1146	0.2139			Chr1	10040001	10090000	10067040	320	155	5.1661	4.0192	0.1249	0.4404
Chr1	9225001	9275000	9248557	716	183	13.0751	11.6403	0.0581	0.0372			Chr1	11830001	11880000	11867513	512	441	9.776	7.8372	0.1101	0.2033			Chr1	10045001	10095000	10072903	388	205	5.9475	4.8403	0.1026	0.3304
Chr1	9230001	9280000	9252909	690	157	11.3526	10.0233	0.0622	0.0395			Chr1	11835001	11885000	11869609	605	528	12.9214	10.8397	0.0876	0.1896			Chr1	10050001	10100000	10075088	409	204	5.9475	4.8403	0.1026	0.3303
Chr1	9235001	9285000	9259446	700	135	9.551	8.2015	0.076	0.0452			Chr1	11840001	11890000	11870864	597	520	12.8309	10.7569	0.0879	0.1912			Chr1	10055001	10105000	10077183	413	193	5.5963	4.6112	0.0965	0.3106
Chr1	9240001	9290000	9266334	691	105	7.4235	6.2934	0.0824	0.0481			Chr1	11845001	11895000	11873102	654	553	14.4169	11.5422	0.1107	0.2304			Chr1	10060001	10110000	10082470	339	175	5.2603	4.4122	0.0877	0.319
Chr1	9245001	9295000	9270624	722	115	7.6139	6.0775	0.1122	0.0614			Chr1	11850001	11900000	11875800	702	604	16.8858	12.9802	0.1308	0.2793			Chr1	10065001	10115000	10087014	324	169	4.2891	3.7498	0.0671	0.2481
Chr1	9250001	9300000	9275842	753	141	8.172	6.9152	0.0833	0.0577			Chr1	11855001	11905000	11877543	741	640	17.5915	13.495	0.1318	0.2855			Chr1	10070001	10120000	10098665	276	111	1.8618	1.6317	0.0659	0.1663
Chr1	9255001	9305000	9281604	746	137	8.3312	6.4434	0.1278	0.0839			Chr1	11860001	11910000	11878587	760	644	17.6111	13.5119	0.1317	0.2854			Chr1	10075001	10125000	10100455	298	125	2.0202	1.7459	0.0728	0.173
Chr1	9260001	9310000	9287294	761	132	7.3948	5.9784	0.1059	0.0653			Chr1	11865001	11915000	11881991	688	566	15.4791	12.0803	0.1233	0.2877			Chr1	10080001	10130000	10105134	363	186	4.3932	3.8976	0.0598	0.2171
Chr1	9265001	9315000	9290456	748	145	8.4666	6.6079	0.1233	0.079			Chr1	11870001	11920000	11886678	560	451	12.589	9.7035	0.1294	0.3034			Chr1	10085001	10135000	10111429	468	282	8.5358	7.9339	0.0365	0.1393
Chr1	9270001	9320000	9295700	770	180	8.6387	6.6492	0.1301	0.081			Chr1	11875001	11925000	11891220	424	320	9.9335	7.6247	0.1315	0.3427			Chr1	10090001	10140000	10118496	458	299	9.9369	9.1594	0.0407	0.155
Chr1	9275001	9325000	9299084	767	199	9.3668	7.2937	0.1244	0.079			Chr1	11880001	11930000	11894956	336	241	8.6428	6.5277	0.1394	0.3947			Chr1	10095001	10145000	10123942	379	241	8.8618	8.0972	0.0451	0.1838
Chr1	9280001	9330000	9302621	772	203	9.5072	7.6575	0.1078	0.0707			Chr1	11885001	11935000	11900376	244	155	5.4974	3.5252	0.2186	0.5032			Chr1	10100001	10150000	10126056	352	241	8.8618	8.0972	0.0451	0.1838
Chr1	9285001	9335000	9308895	774	217	10.412	8.2931	0.1133	0.0722			Chr1	11890001	11940000	11901434	237	153	5.4087	3.4172	0.2256	0.5218			Chr1	10105001	10155000	10127741	334	241	8.8618	8.0972	0.0451	0.1838
Chr1	9290001	9340000	9314919	780	216	10.2556	8.2462	0.1086	0.0635			Chr1	11895001	11945000	11904366	176	119	3.8228	2.6318	0.1845	0.5545			Chr1	10110001	10160000	10128788	334	241	8.8047	8.0804	0.0429	0.1686
Chr1	9295001	9345000	9319562	774	209	11.0762	8.7895	0.1151	0.0655			Chr1	11900001	11950000	11908570	113	58	1.1126	0.9184	0.0956	0.3533			Chr1	10115001	10165000	10132767	340	255	9.0208	8.3434	0.039	0.1484
Chr1	9300001	9350000	9325952	786	184	10.2853	7.929	0.1294	0.0682			Chr1	11905001	11955000	11913379	68	21	0.407	0.4036	0.0041	0.018			Chr1	10120001	10170000	10136095	301	247	8.941	8.2871	0.038	0.1485
Chr1	9305001	9355000	9330002	744	178	9.9491	8.1529	0.0992	0.0557			Chr1	11910001	11960000	11915940	45	17	0.3874	0.3868	0.0008	0.0036			Chr1	10125001	10175000	10138099	287	241	8.8864	8.199	0.0402	0.1569
Chr1	9310001	9360000	9333302	652	171	9.7239	7.8044	0.1095	0.061			Chr1	12030001	12080000	12062459	12	8	0.3796	0.3405	0.0544	0.1639			Chr1	10130001	10180000	10142831	231	184	6.5524	6.0648	0.0387	0.1309
Chr1	9315001	9365000	9335640	633	164	9.0357	7.5248	0.0912	0.0513			Chr1	12035001	12085000	12066555	12	8	0.3456	0.3224	0.0347	0.1589			Chr1	10135001	10185000	10158339	162	117	2.6949	2.3012	0.0788	0.2183
Chr1	9320001	9370000	9340759	582	118	7.5439	6.1425	0.1024	0.0556			Chr1	12090001	12140000	12105911	24	9	0.1401	0.1392	0.0033	0.0022			Chr1	10140001	10190000	10178508	166	138	2.076	1.8687	0.0526	0.1118
Chr1	9325001	9375000	9343238	542	96	6.569	5.3333	0.1038	0.0529			Chr1	12095001	12145000	12126197	10	9	0.1401	0.1392	0.0033	0.0022			Chr1	10145001	10195000	10185144	320	276	4.3998	3.8658	0.0646	0.1152
Chr1	9330001	9380000	9348958	552	110	7.3947	6.0801	0.0976	0.0538			Chr1	12100001	12150000	12126197	10	9	0.1401	0.1392	0.0033	0.0022			Chr1	10150001	10200000	10189017	461	392	5.9722	5.3282	0.057	0.1027
Chr1	9335001	9385000	9352948	460	94	6.3477	5.5656	0.0656	0.039			Chr1	12105001	12155000	12126197	10	9	0.1401	0.1392	0.0033	0.0022			Chr1	10155001	10205000	10191907	581	493	7.2666	6.2152	0.078	0.1353
Chr1	9340001	9390000	9357334	366	72	5.2733	4.6751	0.0601	0.0421			Chr1	12110001	12160000	12130885	8	7	0.1273	0.1272	0.0005	0.0005			Chr1	10160001	10210000	10194436	674	576	9.6344	8.0756	0.088	0.1522
Chr1	9345001	9395000	9361580	302	64	4.126	3.9354	0.0237	0.0207			Chr1	12115001	12165000	12134319	9	7	0.1273	0.1272	0.0005	0.0005			Chr1	10165001	10215000	10196119	658	550	9.101	7.593	0.0903	0.1542
Chr1	9355001	9405000	9375914	171	31	1.9607	1.7323	0.0618	0.0648			Chr1	12120001	12170000	12134319	9	7	0.1273	0.1272	0.0005	0.0005			Chr1	10170001	10220000	10196610	657	545	9.093	7.5872	0.0903	0.1539
Chr1	9360001	9410000	9377524	177	31	1.9607	1.7323	0.0618	0.0648			Chr1	12125001	12175000	12135966	8	7	0.1273	0.1272	0.0005	0.0005			Chr1	10175001	10225000	10197127	654	542	9.0165	7.5776	0.0867	0.1491
Chr1	9365001	9415000	9384127	183	23	1.4457	1.3562	0.0319	0.0331			Chr1	12130001	12180000	12135966	8	7	0.1273	0.1272	0.0005	0.0005			Chr1	10180001	10230000	10199599	693	583	10.2642	9.5174	0.0378	0.0702
Chr1	9370001	9420000	9389040	142	23	1.4457	1.3562	0.0319	0.0331			Chr1	12355001	12405000	12389607	13	11	0.15	0.114	0.1366	0.8221			Chr1	10185001	10235000	10202975	711	603	11.2875	11.0093	0.0125	0.0229
Chr1	9375001	9425000	9391091	134	23	1.4457	1.3562	0.0319	0.0331			Chr1	12360001	12410000	12395603	21	17	0.3888	0.3354	0.0737	0.7941			Chr1	10190001	10240000	10205575	669	553	10.6215	10.2319	0.0187	0.0328
Chr1	9460001	9510000	9498015	224	15	0.656	0.6044	0.0409	0.0663			Chr1	12365001	12415000	12395603	21	17	0.3888	0.3354	0.0737	0.7941			Chr1	10195001	10245000	10209726	518	418	8.2986	8.2502	0.0029	0.0053
Chr1	9465001	9515000	9500344	252	28	1.289	1.1157	0.0721	0.0962			Chr1	12370001	12420000	12397112	20	17	0.3888	0.3354	0.0737	0.7941			Chr1	10235001	10285000	10259662	98	54	1.4856	1.3363	0.0529	0.0909
Chr1	9470001	9520000	9505571	346	83	6.2045	4.8429	0.1233	0.1017			Chr1	12375001	12425000	12397112	20	17	0.3888	0.3354	0.0737	0.7941			Chr1	10240001	10290000	10267335	74	47	1.2629	1.2147	0.0195	0.0441
Chr1	9475001	9525000	9510589	435	150	10.7717	8.2884	0.1303	0.1008			Chr1	12380001	12430000	12397112	20	17	0.3888	0.3354	0.0737	0.7941			Chr1	10245001	10295000	10269371	74	44	1.262	1.1992	0.0255	0.0628
Chr1	9480001	9530000	9513736	507	177	12.435	9.7489	0.1211	0.0967			Chr1	12385001	12435000	12397112	20	17	0.3888	0.3354	0.0737	0.7941			Chr1	10250001	10300000	10273189	85	53	1.7248	1.3651	0.1164	0.2673
Chr1	9485001	9535000	9514092	518	177	12.435	9.7489	0.1211	0.0967			Chr1	12390001	12440000	12405130	11	9	0.2709	0.2236	0.0956	0.6456			Chr1	10255001	10305000	10281851	121	79	2.2689	1.9728	0.0698	0.15
Chr1	9490001	9540000	9515745	487	177	12.435	9.7489	0.1211	0.0967			Chr1	12395001	12445000	12405130	11	9	0.2709	0.2236	0.0956	0.6456			Chr1	10260001	10310000	10292460	177	138	3.9243	3.6144	0.0411	0.1046
Chr1	9495001	9545000	9516168	479	177	12.435	9.7489	0.1211	0.0967			Chr1	12400001	12450000	12405130	11	9	0.2709	0.2236	0.0956	0.6456			Chr1	10265001	10315000	10297384	186	143	4.1312	3.6205	0.0659	0.1663
Chr1	9500001	9550000	9517044	465	177	12.435	9.7489	0.1211	0.0967			Chr1	12405001	12455000	12405346	8	6	0.2387	0.2214	0.0377	0.7416			Chr1	10270001	10320000	10301263	168	128	3.5757	3.3431	0.0336	0.0928
Chr1	9505001	9555000	9524024	517	189	13.398	10.5901	0.1171	0.0972			Chr1	12565001	12615000	12608105	19	12	0.3947	0.351	0.0586	0.1114			Chr1	10275001	10325000	10303264	163	132	3.5757	3.3431	0.0336	0.093
Chr1	9510001	9560000	9532653	487	182	13.024	10.1942	0.1219	0.1003			Chr1	12580001	12630000	12616878	68	51	1.8483	1.8289	0.0053	0.0184			Chr1	10280001	10330000	10305848	148	121	3.1042	2.9008	0.0339	0.0903
Chr1	9515001	9565000	9535133	477	178	13.0326	10.1878	0.1225	0.1013			Chr1	12585001	12635000	12622311	101	85	3.0775	2.9705	0.0177	0.0589			Chr1	10285001	10335000	10309176	164	131	3.2633	3.0732	0.03	0.0795
Chr1	9520001	9570000	9543553	437	124	8.1498	6.5102	0.1118	0.0996			Chr1	12590001	12640000	12624836	122	98	3.6301	3.3793	0.0358	0.1091			Chr1	10290001	10340000	10309842	168	131	3.2633	3.0732	0.03	0.0795
Chr1	9525001	9575000	9553549	397	64	4.2758	3.4847	0.1019	0.0757			Chr1	12595001	12645000	12627856	141	114	3.9693	3.6961	0.0356	0.1003			Chr1	10295001	10345000	10316787	208	161	3.9853	3.4192	0.0765	0.184
Chr1	9530001	9580000	9561349	339	37	2.6125	2.0242	0.1269	0.0806			Chr1	12600001	12650000	12634731	213	184	5.7658	5.5049	0.0231	0.0729			Chr1	10300001	10350000	10321480	224	155	3.5631	3.2877	0.0402	0.0981
Chr1	9535001	9585000	9564930	373	44	3.0987	2.8654	0.0391	0.028			Chr1	12605001	12655000	12641385	341	294	8.6156	8.1668	0.0267	0.0853			Chr1	10305001	10355000	10333152	265	175	3.899	3.4551	0.0604	0.1204
Chr1	9540001	9590000	9569225	462	77	4.9323	3.7468	0.1366	0.0739			Chr1	12610001	12660000	12645077	440	375	10.6573	10.144	0.0247	0.0806			Chr1	10310001	10360000	10343090	217	117	2.2784	1.8307	0.1089	0.1618
Chr1	9545001	9595000	9569360	465	77	4.9323	3.7468	0.1366	0.0739			Chr1	12615001	12665000	12649225	529	447	12.228	11.9366	0.0121	0.041			Chr1	10315001	10365000	10348538	215	109	2.2759	1.5069	0.2033	0.2409
Chr1	9550001	9600000	9573076	528	100	7.1153	5.3054	0.1457	0.0876			Chr1	12620001	12670000	12652905	541	443	11.6884	11.2624	0.0186	0.0581			Chr1	10320001	10370000	10350789	239	119	2.6058	1.8568	0.1678	0.2289
Chr1	9555001	9605000	9580795	516	117	9.152	6.2258	0.1903	0.1105			Chr1	12625001	12675000	12653672	565	454	11.8214	11.3589	0.02	0.0612			Chr1	10325001	10375000	10353721	264	135	2.9309	2.1315	0.1579	0.2185
Chr1	9560001	9610000	9587040	488	116	9.4743	6.2529	0.2048	0.115			Chr1	12630001	12680000	12655123	571	452	11.6518	11.279	0.0163	0.0494			Chr1	10330001	10380000	10355515	284	146	3.145	2.2564	0.1645	0.2087
Chr1	9565001	9615000	9592489	567	131	9.2532	6.0883	0.2063	0.1096			Chr1	12635001	12685000	12658054	570	425	10.5341	10.3145	0.0105	0.0323			Chr1	10335001	10385000	10359914	301	157	3.5857	2.4536	0.1874	0.2216
Chr1	9570001	9620000	9598254	591	157	10.2965	6.9251	0.1958	0.1051			Chr1	12640001	12690000	12660684	587	429	10.29	10.2809	0.0004	0.0014			Chr1	10340001	10390000	10361725	314	161	3.7458	2.5222	0.1952	0.2115
Chr1	9575001	9625000	9602699	564	151	9.658	6.5601	0.191	0.1154			Chr1	12720001	12770000	12753534	425	284	7.3302	7.2751	0.0038	0.0097			Chr1	10345001	10395000	10372002	362	212	5.8753	4.2541	0.16	0.1916
Chr1	9580001	9630000	9605060	573	156	10.0957	6.7098	0.2015	0.1169			Chr1	12775001	12825000	12794240	550	456	16.0349	15.8561	0.0056	0.0258			Chr1	10350001	10400000	10374774	348	220	6.071	4.4326	0.156	0.1893
Chr1	9585001	9635000	9610438	614	162	10.3438	6.3268	0.241	0.1332			Chr1	12780001	12830000	12798645	525	423	14.9677	14.8116	0.0052	0.0244			Chr1	10355001	10405000	10382621	291	186	5.3161	3.7368	0.1745	0.2148
Chr1	9590001	9640000	9617446	607	147	9.5555	6.4786	0.1919	0.133			Chr1	12785001	12835000	12804399	485	379	12.271	11.7405	0.0221	0.0758			Chr1	10360001	10410000	10384595	276	183	5.3108	3.7325	0.1745	0.2138
Chr1	9595001	9645000	9619777	661	153	10.2542	6.8465	0.1993	0.1373			Chr1	12790001	12840000	12816243	494	386	11.7041	10.7099	0.0444	0.1			Chr1	10365001	10415000	10388690	277	182	5.0044	3.6523	0.1562	0.1964
Chr1	9600001	9650000	9625651	690	182	10.0845	6.4315	0.2212	0.1493			Chr1	12795001	12845000	12820380	518	363	10.9549	9.9849	0.0463	0.1011			Chr1	10370001	10420000	10391129	253	170	4.6744	3.3025	0.172	0.2014
Chr1	9605001	9655000	9629508	645	159	7.4964	5.0192	0.1979	0.1254			Chr1	12800001	12850000	12825129	500	316	9.7738	8.9519	0.0439	0.0924			Chr1	10375001	10425000	10393441	224	150	4.3493	3.0277	0.1792	0.2054
Chr1	9610001	9660000	9631925	617	156	7.0178	4.8624	0.1814	0.118			Chr1	12805001	12855000	12831691	475	262	8.2989	7.5065	0.0501	0.1003			Chr1	10380001	10430000	10398649	231	153	4.3048	3.0503	0.1706	0.2022
Chr1	9615001	9665000	9639146	593	132	6.5972	4.5219	0.1866	0.1258			Chr1	12810001	12860000	12839902	418	187	5.5296	4.892	0.0612	0.1208			Chr1	10385001	10435000	10402964	205	138	3.7776	2.76	0.1556	0.1914
Chr1	9620001	9670000	9646404	600	108	5.7676	3.7078	0.2174	0.1499			Chr1	12815001	12865000	12841208	430	185	5.4804	4.876	0.0584	0.119			Chr1	10390001	10440000	10405402	194	135	3.6256	2.6973	0.1468	0.1997
Chr1	9625001	9675000	9651126	648	113	5.8405	3.7743	0.2149	0.1496			Chr1	12820001	12870000	12842590	419	186	5.5422	4.9853	0.0529	0.1059			Chr1	10395001	10445000	10417870	111	54	0.7739	0.6194	0.1109	0.12
Chr1	9630001	9680000	9656365	738	159	9.0232	7.1153	0.1182	0.1326			Chr1	12825001	12875000	12850921	562	330	10.1233	9.8642	0.013	0.0306			Chr1	10400001	10450000	10425985	122	43	0.5377	0.4064	0.139	0.129
Chr1	9635001	9685000	9660956	695	163	9.9216	8.0952	0.1014	0.1099			Chr1	12890001	12940000	12921214	693	615	20.1771	19.3308	0.0214	0.0755			Chr1	10405001	10455000	10435172	130	38	0.5033	0.3767	0.1438	0.1384
Chr1	9640001	9690000	9666340	676	171	10.6338	8.9594	0.0855	0.0967			Chr1	12895001	12945000	12925663	731	669	23.419	21.8692	0.0342	0.1168			Chr1	10410001	10460000	10439469	154	37	0.4711	0.359	0.1351	0.1365
Chr1	9645001	9695000	9671150	696	209	13.1665	12.0124	0.0458	0.0596			Chr1	12900001	12950000	12928371	814	742	26.2606	24.7036	0.0305	0.1076			Chr1	10415001	10465000	10447060	154	42	0.4257	0.3484	0.0998	0.1125
Chr1	9705001	9755000	9717114	139	39	2.2137	2.0774	0.0318	0.0408			Chr1	12905001	12955000	12931030	913	830	31.0963	29.0445	0.0341	0.1183			Chr1	10420001	10470000	10448741	162	52	0.8968	0.6271	0.177	0.2622
Chr1	9710001	9760000	9727668	97	12	1.0589	0.9085	0.0764	0.1145			Chr1	12910001	12960000	12937067	967	889	33.9354	31.4711	0.0377	0.1282			Chr1	10425001	10475000	10449508	168	52	0.8968	0.6271	0.177	0.2622
Chr1	9715001	9765000	9735705	75	8	0.7715	0.6012	0.1241	0.1582			Chr1	12915001	12965000	12942190	992	908	35.9315	32.7701	0.046	0.1551			Chr1	10430001	10480000	10453731	141	38	0.7273	0.4796	0.2052	0.3764
Chr1	9750001	9800000	9778639	129	5	0.2936	0.1088	0.4593	0.5285			Chr1	12920001	12970000	12944366	931	847	34.3997	31.2539	0.0479	0.1584			Chr1	10435001	10485000	10458178	148	32	0.6548	0.4003	0.2412	0.4563
Chr1	9755001	9805000	9779706	124	5	0.2936	0.1088	0.4593	0.5285			Chr1	12925001	12975000	12948605	952	842	34.438	31.5657	0.0435	0.1469			Chr1	10440001	10490000	10460102	148	31	0.6467	0.3945	0.2422	0.4594
Chr1	9765001	9815000	9785071	116	5	0.0378	0	1	0.0985			Chr1	12930001	12980000	12952177	915	811	33.5771	31.4819	0.0322	0.1135			Chr1	10445001	10495000	10461179	140	31	0.6467	0.3945	0.2422	0.4594
Chr1	9770001	9820000	9796258	104	20	1.0516	0.574	0.2938	0.1752			Chr1	12935001	12985000	12955927	871	760	30.9993	29.5126	0.0246	0.0895			Chr1	10450001	10500000	10464455	118	33	0.6482	0.4038	0.2323	0.449
Chr1	9775001	9825000	9804770	120	32	1.4316	0.762	0.3052	0.1095			Chr1	12940001	12990000	12960234	750	636	26.11	24.7628	0.0265	0.099			Chr1	10455001	10505000	10469538	94	26	0.5576	0.3542	0.2231	0.4578
Chr1	9780001	9830000	9813681	148	35	1.6698	0.8392	0.331	0.1204			Chr1	12945001	12995000	12963140	673	561	22.4808	21.5984	0.02	0.0793			Chr1	10460001	10510000	10475264	68	26	0.5576	0.3542	0.2231	0.4578
Chr1	9785001	9835000	9813798	149	35	1.6698	0.8392	0.331	0.1204			Chr1	12950001	13000000	12965972	592	488	19.8073	18.9995	0.0208	0.0816			Chr1	10465001	10515000	10490330	64	16	0.4911	0.3324	0.1926	0.5367
Chr1	9790001	9840000	9814527	145	35	1.6698	0.8392	0.331	0.1204			Chr1	12955001	13005000	12969015	499	401	14.9716	14.6587	0.0106	0.0446			Chr1	10470001	10520000	10505524	103	19	0.5783	0.462	0.1118	0.3421
Chr1	9795001	9845000	9816344	133	35	1.6698	0.8392	0.331	0.1204			Chr1	12960001	13010000	12976252	385	283	10.5854	10.5646	0.001	0.0041			Chr1	10475001	10525000	10513710	166	61	2.6038	1.918	0.1517	0.2802
Chr1	9800001	9850000	9822821	99	33	1.6698	0.8392	0.331	0.1206			Chr1	12965001	13015000	12990579	375	265	8.4056	8.0878	0.0193	0.0624			Chr1	10480001	10530000	10515799	197	68	2.9105	2.0785	0.1668	0.2997
Chr1	9805001	9855000	9822821	99	33	1.6698	0.8392	0.331	0.1206			Chr1	12970001	13020000	12997259	476	348	10.793	9.4636	0.0656	0.1619			Chr1	10485001	10535000	10521802	232	88	3.3842	2.6861	0.115	0.2
Chr1	9810001	9860000	9823412	95	33	1.6698	0.8392	0.331	0.1206			Chr1	12975001	13025000	13006032	462	338	10.2376	8.5881	0.0876	0.1844			Chr1	10490001	10540000	10523433	238	88	3.3842	2.6861	0.115	0.2
Chr1	9815001	9865000	9824040	90	32	1.6487	0.8392	0.3254	0.1219			Chr1	12980001	13030000	13010244	435	312	9.2731	7.531	0.1037	0.2031			Chr1	10495001	10545000	10524281	250	100	3.5662	2.8556	0.1107	0.1817
Chr1	9820001	9870000	9825231	71	17	0.6348	0.2653	0.4106	0.086			Chr1	12985001	13035000	13014065	393	283	8.1214	6.2972	0.1265	0.2188			Chr1	10500001	10550000	10525089	255	105	3.6089	2.8664	0.1147	0.185
Chr1	9880001	9930000	9905445	110	10	0.487	0.4704	0.0173	0.0082			Chr1	12990001	13040000	13015505	373	271	7.5501	5.9213	0.1209	0.2072			Chr1	10505001	10555000	10525444	251	105	3.6089	2.8664	0.1147	0.185
Chr1	9885001	9935000	9911941	125	11	0.6127	0.5805	0.027	0.0158			Chr1	12995001	13045000	13018306	394	291	7.7767	5.8264	0.1434	0.2321			Chr1	10510001	10560000	10527764	270	124	4.3253	3.3415	0.1283	0.2109
Chr1	9905001	9955000	9933240	137	20	1.3231	1.3167	0.0024	0.0014			Chr1	13000001	13050000	13018880	386	287	7.587	5.5765	0.1527	0.239			Chr1	10515001	10565000	10528968	251	120	4.3069	3.297	0.1328	0.2146
Chr1	9910001	9960000	9938134	146	28	2.1195	1.8262	0.0743	0.0593			Chr1	13005001	13055000	13022097	415	312	8.321	6.2116	0.1451	0.2349			Chr1	10520001	10570000	10531697	202	107	3.7485	2.8887	0.1295	0.199
Chr1	9915001	9965000	9941901	127	23	1.7162	1.616	0.0301	0.0294			Chr1	13010001	13060000	13025748	419	321	8.4944	6.1761	0.158	0.2433			Chr1	10525001	10575000	10536653	133	65	1.7231	1.4327	0.092	0.1312
Chr1	9920001	9970000	9943223	134	24	1.7662	1.6216	0.0427	0.0396			Chr1	13015001	13065000	13030926	324	236	6.0292	4.2082	0.1779	0.2501			Chr1	10530001	10580000	10539589	102	58	1.4164	1.2722	0.0536	0.0765
Chr1	9925001	9975000	9948780	119	24	1.7662	1.6216	0.0427	0.0396			Chr1	13020001	13070000	13045129	279	198	3.9885	3.3313	0.0898	0.1387			Chr1	10535001	10585000	10546489	51	38	0.9427	0.6646	0.173	0.2375
Chr1	9930001	9980000	9957991	162	27	1.8489	1.7308	0.033	0.0318			Chr1	13025001	13075000	13054624	214	159	3.2656	2.7405	0.0874	0.1513			Chr1	10540001	10590000	10549512	39	38	0.9427	0.6646	0.173	0.2375
Chr1	9935001	9985000	9965911	169	26	1.7231	1.6206	0.0307	0.0277			Chr1	13030001	13080000	13057505	193	139	2.5693	2.1454	0.0899	0.1383			Chr1	10545001	10595000	10553255	27	26	0.7607	0.4951	0.2114	0.3544
Chr1	9940001	9990000	9970618	214	25	1.6333	1.4657	0.0541	0.0455			Chr1	13035001	13085000	13059345	192	134	2.3991	2.0175	0.0864	0.1385			Chr1	10550001	10600000	10555959	20	19	0.7164	0.4751	0.2026	0.3703
Chr1	9945001	9995000	9974614	216	24	1.6061	1.4215	0.061	0.0503			Chr1	13040001	13090000	13070496	320	254	7.0286	6.454	0.0426	0.0908			Chr1	10555001	10605000	10555959	20	19	0.7164	0.4751	0.2026	0.3703
Chr1	9950001	10000000	9974614	216	24	1.6061	1.4215	0.061	0.0503			Chr1	13045001	13095000	13074116	295	230	6.6016	6.2481	0.0275	0.0591			Chr1	10605001	10655000	10652028	101	80	2.0455	1.8631	0.0467	0.1063
Chr1	9955001	10005000	9979361	180	15	0.9967	0.7862	0.1181	0.1611			Chr1	13050001	13100000	13075771	314	243	7.1326	6.6262	0.0368	0.079			Chr1	10610001	10660000	10653327	125	97	2.3296	2.1353	0.0435	0.1096
Chr1	9960001	10010000	9985028	178	7	0.1639	0.1172	0.166	0.1198			Chr1	13055001	13105000	13078961	285	217	6.3985	5.9911	0.0329	0.0697			Chr1	10615001	10665000	10655884	174	140	3.185	3.103	0.013	0.0328
Chr1	9965001	10015000	9985738	183	8	0.1639	0.1172	0.166	0.1223			Chr1	13060001	13110000	13084057	273	208	6.155	5.8293	0.0272	0.0617			Chr1	10620001	10670000	10657827	205	150	3.6271	3.46	0.0236	0.0605
Chr1	9970001	10020000	9995121	243	10	0.1504	0.1359	0.0508	0.0593			Chr1	13065001	13115000	13089022	313	244	6.8911	6.4287	0.0347	0.0805			Chr1	10625001	10675000	10660207	238	157	3.9184	3.7055	0.0279	0.072
Chr1	9975001	10025000	10004277	347	12	0.3367	0.2901	0.0744	0.1639			Chr1	13070001	13120000	13097108	277	193	6.31	5.7222	0.0489	0.1157			Chr1	10630001	10680000	10661849	264	173	4.3678	3.9766	0.0469	0.1123
Chr1	9980001	10030000	10013161	394	14	0.9181	0.4449	0.3472	0.4596			Chr1	13075001	13125000	13098469	272	188	6.31	5.7222	0.0489	0.1142			Chr1	10635001	10685000	10666056	329	214	6.0974	5.5433	0.0476	0.1203
Chr1	9985001	10035000	10019602	476	46	1.8618	1.1418	0.2397	0.23			Chr1	13080001	13130000	13098469	272	188	6.31	5.7222	0.0489	0.1142			Chr1	10640001	10690000	10671399	440	297	8.7118	7.8931	0.0493	0.1183
Chr1	9990001	10040000	10025505	509	56	2.2398	1.4335	0.2195	0.2081			Chr1	13085001	13135000	13099824	275	193	6.386	5.8581	0.0431	0.1035			Chr1	10645001	10695000	10671399	440	297	8.7118	7.8931	0.0493	0.1183
Chr1	9995001	10045000	10029573	597	62	2.7589	2.0063	0.1579	0.1564			Chr1	13090001	13140000	13115845	180	82	2.0316	1.6038	0.1177	0.2417			Chr1	10650001	10700000	10671677	443	297	8.7118	7.8931	0.0493	0.1183
Chr1	10000001	10050000	10030995	648	62	2.7589	2.0063	0.1579	0.1564			Chr1	13095001	13145000	13122506	225	105	2.124	1.7302	0.1022	0.3191			Chr1	10655001	10705000	10677438	350	221	6.7062	6.0491	0.0515	0.1244
Chr1	10005001	10055000	10034068	750	82	3.4121	2.5284	0.1488	0.1355			Chr1	13100001	13150000	13125306	210	92	1.5931	1.3521	0.0818	0.2983			Chr1	10660001	10710000	10678811	326	204	6.422	5.7769	0.0529	0.1235
Chr1	10010001	10060000	10036500	797	80	3.4168	2.5463	0.146	0.1332			Chr1	13105001	13155000	13125981	204	92	1.5931	1.3521	0.0818	0.2983			Chr1	10665001	10715000	10682047	280	163	5.7061	4.9713	0.0688	0.1634
Chr1	10015001	10065000	10038872	866	93	4.7617	4.41	0.0384	0.0332			Chr1	13110001	13160000	13127980	183	78	1.2598	1.049	0.0913	0.4192			Chr1	10670001	10720000	10691411	319	188	6.3733	5.6629	0.059	0.1378
Chr1	10020001	10070000	10043800	905	119	6.7671	6.5214	0.0185	0.0156			Chr1	13120001	13170000	13139931	108	46	0.5631	0.4872	0.0723	0.6908			Chr1	10675001	10725000	10702090	397	240	7.0015	6.1956	0.0611	0.1259
Chr1	10025001	10075000	10047612	821	117	6.5808	6.3672	0.0165	0.0136			Chr1	13125001	13175000	13140825	103	46	0.5631	0.4872	0.0723	0.6908			Chr1	10680001	10730000	10709019	475	264	7.2282	6.4805	0.0545	0.1156
Chr1	10065001	10115000	10084340	500	67	3.6422	3.4627	0.0253	0.0226			Chr1	13130001	13180000	13140825	103	46	0.5631	0.4872	0.0723	0.6908			Chr1	10685001	10735000	10718235	558	331	7.3579	6.3282	0.0752	0.1396
Chr1	10070001	10120000	10090272	416	39	1.6062	1.3269	0.0952	0.0943			Chr1	13135001	13185000	13142692	96	41	0.4872	0.3512	0.1622	0.9265			Chr1	10690001	10740000	10728239	563	341	6.4882	5.6895	0.0656	0.1146
Chr1	10075001	10125000	10096691	465	48	1.9393	1.56	0.1084	0.1021			Chr1	13145001	13195000	13173864	20	10	0.0394	0.0375	0.0244	0.0665			Chr1	10695001	10745000	10729640	621	389	7.6442	6.7241	0.064	0.1141
Chr1	10080001	10130000	10104464	466	89	3.7702	3.0682	0.1027	0.1055			Chr1	13150001	13200000	13186332	19	10	0.0394	0.0375	0.0244	0.0665			Chr1	10700001	10750000	10730953	661	431	8.3952	7.3357	0.0673	0.1203
Chr1	10085001	10135000	10109468	516	125	5.6765	4.7713	0.0866	0.1135			Chr1	13155001	13205000	13187801	21	10	0.0394	0.0375	0.0244	0.0665			Chr1	10705001	10755000	10731729	673	442	8.6297	7.5094	0.0694	0.125
Chr1	10090001	10140000	10118580	506	133	7.0843	6.0362	0.0799	0.1068			Chr1	13160001	13210000	13187801	21	10	0.0394	0.0375	0.0244	0.0665			Chr1	10710001	10760000	10733001	708	466	9.1244	7.7004	0.0846	0.151
Chr1	10095001	10145000	10124406	474	111	6.04	5.2494	0.07	0.0987			Chr1	13165001	13215000	13187801	21	10	0.0394	0.0375	0.0244	0.0665			Chr1	10715001	10765000	10733086	705	464	8.985	7.5383	0.0876	0.1533
Chr1	10100001	10150000	10132319	489	111	6.04	5.2494	0.07	0.0987			Chr1	13185001	13235000	13226968	117	64	1.6239	1.6137	0.0031	0.0068			Chr1	10720001	10770000	10734659	635	429	7.8756	6.4897	0.0965	0.1628
Chr1	10105001	10155000	10135983	569	111	6.04	5.2494	0.07	0.0987			Chr1	13190001	13240000	13233393	224	163	5.9641	5.2886	0.06	0.2015			Chr1	10725001	10775000	10737199	522	368	6.943	5.7009	0.0982	0.1762
Chr1	10110001	10160000	10138966	637	120	6.3265	5.3654	0.0822	0.1095			Chr1	13195001	13245000	13235627	279	202	7.094	5.8849	0.0932	0.2399			Chr1	10730001	10780000	10739629	418	328	6.2669	5.1449	0.0983	0.1739
Chr1	10115001	10165000	10142457	709	131	6.9096	5.6418	0.101	0.1171			Chr1	13200001	13250000	13239977	415	333	10.4298	8.9438	0.0767	0.172			Chr1	10735001	10785000	10743590	270	220	4.4076	3.7306	0.0832	0.1532
Chr1	10120001	10170000	10146391	788	140	7.562	7.1341	0.0291	0.0333			Chr1	13205001	13255000	13241846	476	372	11.6886	10.0372	0.076	0.1647			Chr1	10740001	10790000	10748460	154	127	2.6628	2.0194	0.1374	0.2556
Chr1	10125001	10175000	10150822	776	147	8.0608	7.61	0.0288	0.0287			Chr1	13210001	13260000	13242044	482	374	11.7055	10.051	0.076	0.165			Chr1	10745001	10795000	10751613	96	79	1.5069	0.9848	0.2095	0.3671
Chr1	10130001	10180000	10155188	766	108	6.5542	6.4073	0.0113	0.0109			Chr1	13215001	13265000	13244026	536	405	12.5828	10.9093	0.0712	0.1576			Chr1	10750001	10800000	10756063	52	37	0.7559	0.3731	0.339	0.5608
Chr1	10135001	10185000	10159513	749	82	5.3998	5.1312	0.0255	0.0204			Chr1	13220001	13270000	13245518	573	441	13.5496	11.7903	0.0694	0.1536			Chr1	10755001	10805000	10757458	35	24	0.4946	0.191	0.4429	0.6456
Chr1	10140001	10190000	10165276	746	89	5.6057	4.2858	0.1334	0.0868			Chr1	13225001	13275000	13246615	597	465	14.2322	12.3647	0.0702	0.1566			Chr1	10765001	10815000	10812553	54	47	1.5365	1.5085	0.0092	0.0639
Chr1	10145001	10195000	10168719	776	128	8.1185	5.7008	0.1749	0.1259			Chr1	13230001	13280000	13248433	584	476	14.4097	12.4413	0.0733	0.1608			Chr1	10770001	10820000	10813486	71	62	2.2252	1.9318	0.0706	0.2152
Chr1	10150001	10200000	10173426	752	159	10.1416	7.0008	0.1832	0.1405			Chr1	13235001	13285000	13250901	518	425	12.8855	10.945	0.0814	0.1818			Chr1	10775001	10825000	10813584	72	63	2.2252	1.9318	0.0706	0.2135
Chr1	10155001	10205000	10177987	709	177	11.1984	7.3738	0.2059	0.152			Chr1	13240001	13290000	13255870	418	330	8.8228	7.5315	0.079	0.143			Chr1	10780001	10830000	10813584	72	63	2.2252	1.9318	0.0706	0.2135
Chr1	10160001	10210000	10182673	689	191	12.9199	9.1406	0.1713	0.1479			Chr1	13245001	13295000	13258586	368	294	7.7124	7.0018	0.0483	0.0976			Chr1	10785001	10835000	10813818	73	64	2.2786	1.9894	0.0678	0.2118
Chr1	10165001	10215000	10188975	687	183	12.4694	8.7733	0.174	0.147			Chr1	13250001	13300000	13268671	253	172	4.4304	3.9534	0.0569	0.1256			Chr1	10790001	10840000	10825221	141	116	3.1256	3.0527	0.0118	0.0318
Chr1	10170001	10220000	10194520	635	175	11.811	7.2811	0.2373	0.1986			Chr1	13255001	13305000	13276544	210	138	3.2231	2.9666	0.0414	0.1053			Chr1	10795001	10845000	10826417	151	120	3.186	3.0863	0.0159	0.0429
Chr1	10175001	10225000	10198289	599	167	11.566	6.9238	0.2511	0.2252			Chr1	13260001	13310000	13278994	218	136	3.2062	2.9529	0.0411	0.1041			Chr1	10800001	10850000	10830108	184	141	3.799	3.774	0.0033	0.0088
Chr1	10180001	10230000	10203079	591	173	11.9015	6.8237	0.2712	0.2389			Chr1	13265001	13315000	13289833	201	134	2.6123	2.4915	0.0237	0.051			Chr1	10805001	10855000	10830488	187	144	3.8362	3.8036	0.0043	0.0115
Chr1	10185001	10235000	10206420	558	170	11.7174	6.545	0.2832	0.237			Chr1	13270001	13320000	13297589	185	103	1.6776	1.6494	0.0085	0.0169			Chr1	10810001	10860000	10836782	242	192	4.755	4.5345	0.0237	0.0575
Chr1	10190001	10240000	10212122	515	147	10.1084	6.097	0.2475	0.2179			Chr1	13275001	13325000	13303331	178	90	1.3386	1.1411	0.0797	0.0875			Chr1	10815001	10865000	10847510	231	166	3.6189	3.3841	0.0335	0.0585
Chr1	10195001	10245000	10218093	500	109	7.5956	4.6819	0.2373	0.2021			Chr1	13280001	13330000	13312119	223	131	3.0141	2.3599	0.1217	0.1773			Chr1	10820001	10870000	10856411	335	244	5.887	5.5211	0.0321	0.0414
Chr1	10200001	10250000	10223783	492	78	5.5725	3.382	0.2446	0.1943			Chr1	13285001	13335000	13316027	260	164	3.897	2.8807	0.1499	0.2196			Chr1	10825001	10875000	10861722	496	392	11.0596	10.1553	0.0426	0.0545
Chr1	10205001	10255000	10227641	478	60	4.5157	3.009	0.2002	0.178			Chr1	13290001	13340000	13317607	246	156	3.6196	2.6193	0.1603	0.2258			Chr1	10830001	10880000	10862849	536	423	11.6066	10.8017	0.0359	0.0469
Chr1	10210001	10260000	10233178	467	34	2.2109	0.8596	0.4401	0.1963			Chr1	13295001	13345000	13319353	249	159	3.7761	2.6837	0.1691	0.2202			Chr1	10835001	10885000	10862943	536	422	11.5532	10.7442	0.0363	0.0471
Chr1	10215001	10265000	10240214	421	37	3.1057	1.0449	0.4965	0.2862			Chr1	13300001	13350000	13322961	236	158	3.974	2.8483	0.165	0.2114			Chr1	10840001	10890000	10867586	489	374	10.7545	9.6918	0.052	0.065
Chr1	10220001	10270000	10245844	415	38	3.2759	1.0868	0.5018	0.2911			Chr1	13305001	13355000	13324939	216	153	3.9225	2.7417	0.1772	0.2228			Chr1	10845001	10895000	10869852	515	404	11.3944	10.562	0.0379	0.0509
Chr1	10225001	10275000	10251376	459	30	2.689	0.735	0.5707	0.32			Chr1	13310001	13360000	13326206	202	153	3.9225	2.7417	0.1772	0.2228			Chr1	10850001	10900000	10874376	542	442	12.1092	11.1032	0.0433	0.0593
Chr1	10230001	10280000	10256463	440	27	2.1596	0.6267	0.5501	0.3077			Chr1	13315001	13365000	13329243	165	124	3.6391	2.3447	0.2163	0.271			Chr1	10855001	10905000	10875258	554	452	12.3946	11.3873	0.0424	0.0582
Chr1	10235001	10285000	10262081	501	20	1.5918	0.4784	0.5378	0.3242			Chr1	13320001	13370000	13331108	145	120	3.607	2.3058	0.2201	0.2809			Chr1	10860001	10910000	10877140	499	404	11.4757	10.6564	0.037	0.0502
Chr1	10240001	10290000	10265999	495	22	1.6478	0.4987	0.5353	0.3428			Chr1	13325001	13375000	13332223	128	109	3.2633	2.2398	0.186	0.2866			Chr1	10865001	10915000	10878380	456	383	11.0754	10.2982	0.0364	0.0495
Chr1	10245001	10295000	10273344	547	21	1.6478	0.4987	0.5353	0.344			Chr1	13330001	13380000	13336439	66	52	1.3909	0.9094	0.2093	0.2582			Chr1	10870001	10920000	10882206	335	290	8.1186	7.738	0.024	0.0383
Chr1	10250001	10300000	10277399	526	21	1.6478	0.4987	0.5353	0.344			Chr1	13335001	13385000	13356147	32	22	0.5347	0.3186	0.2533	0.179			Chr1	10895001	10945000	10919681	175	146	4.605	4.4369	0.0186	0.0388
Chr1	10255001	10305000	10281547	553	29	2.2876	1.0035	0.3902	0.2482			Chr1	13340001	13390000	13364501	44	33	0.7825	0.3961	0.3278	0.1368			Chr1	10900001	10950000	10932254	126	94	3.7397	3.6613	0.0106	0.0242
Chr1	10260001	10310000	10287187	596	54	4.2404	2.256	0.3055	0.206			Chr1	13345001	13395000	13385558	103	83	1.6449	1.361	0.0945	0.0876			Chr1	10905001	10955000	10937000	116	81	3.4172	3.3476	0.0103	0.0241
Chr1	10265001	10315000	10290512	595	52	3.2075	1.9839	0.2357	0.156			Chr1	13350001	13400000	13391896	112	79	1.5092	1.29	0.0783	0.0775			Chr1	10910001	10960000	10937348	118	83	3.4172	3.3476	0.0103	0.0241
Chr1	10270001	10320000	10293489	578	52	3.4799	2.1513	0.2359	0.1544			Chr1	13355001	13405000	13393432	132	93	1.6404	1.479	0.0517	0.0554			Chr1	10915001	10965000	10937348	118	83	3.4172	3.3476	0.0103	0.0241
Chr1	10275001	10325000	10299765	580	56	3.7477	2.2915	0.2411	0.1551			Chr1	13360001	13410000	13396290	165	103	1.6675	1.4833	0.0585	0.057			Chr1	10920001	10970000	10938123	121	86	3.5683	3.4593	0.0155	0.0357
Chr1	10280001	10330000	10304324	619	54	3.6967	2.1984	0.2542	0.1617			Chr1	13365001	13415000	13398116	184	110	1.709	1.5285	0.0558	0.0532			Chr1	10925001	10975000	10945200	154	116	4.8499	4.4996	0.0375	0.08
Chr1	10285001	10335000	10310083	590	55	3.7924	2.2189	0.2618	0.1625			Chr1	13370001	13420000	13405764	296	182	2.9634	2.4348	0.0979	0.1173			Chr1	10930001	10980000	10947574	141	117	4.8499	4.4996	0.0375	0.08
Chr1	10290001	10340000	10313207	593	58	4.1414	2.4386	0.2588	0.1602			Chr1	13375001	13425000	13408537	358	241	5.407	4.5501	0.0861	0.1384			Chr1	10935001	10985000	10957542	92	72	3.2253	2.849	0.062	0.1686
Chr1	10295001	10345000	10321398	578	75	4.6629	2.9904	0.2185	0.1492			Chr1	13380001	13430000	13412752	462	333	10.0058	8.3277	0.0915	0.1838			Chr1	10940001	10990000	10957542	92	72	3.2253	2.849	0.062	0.1686
Chr1	10300001	10350000	10325099	602	77	5.3068	3.0224	0.2743	0.1736			Chr1	13385001	13435000	13414953	497	363	12.2319	10.395	0.0812	0.1944			Chr1	10945001	10995000	10965573	60	44	1.8952	1.6052	0.0828	0.1917
Chr1	10305001	10355000	10329072	578	76	5.6145	2.5842	0.3696	0.2233			Chr1	13390001	13440000	13415650	485	352	11.9842	10.3174	0.0747	0.2128			Chr1	10950001	11000000	10969911	49	37	1.4327	1.152	0.1086	0.1878
Chr1	10310001	10360000	10335971	554	54	4.0867	1.4203	0.4842	0.2643			Chr1	13395001	13445000	13419423	416	296	10.9456	9.2216	0.0855	0.2484			Chr1	10955001	11005000	10971714	44	37	1.4327	1.152	0.1086	0.1878
Chr1	10315001	10365000	10340661	584	50	4.1665	1.5272	0.4635	0.2511			Chr1	13400001	13450000	13420622	395	292	10.8296	9.1175	0.0858	0.2491			Chr1	10960001	11010000	10972388	42	35	1.4327	1.152	0.1086	0.1877
Chr1	10320001	10370000	10344887	637	58	4.1359	1.6779	0.4228	0.2374			Chr1	13405001	13455000	13421613	375	278	10.6985	8.9284	0.0902	0.2607			Chr1	10965001	11015000	10977489	48	36	1.5317	1.2162	0.1148	0.2036
Chr1	10325001	10375000	10350751	637	66	4.542	2.1018	0.3673	0.2381			Chr1	13410001	13460000	13422954	342	268	10.6713	8.9241	0.0892	0.2699			Chr1	10970001	11020000	10986942	58	36	1.4079	1.126	0.1112	0.2021
Chr1	10330001	10380000	10357251	657	73	5.1373	2.36	0.3704	0.2492			Chr1	13415001	13465000	13423482	323	261	10.6298	8.879	0.0897	0.2775			Chr1	10975001	11025000	11008916	27	6	0.1263	0.0858	0.1913	0.6077
Chr1	10335001	10385000	10361666	663	83	5.5682	3.1996	0.2701	0.2038			Chr1	13420001	13470000	13435336	265	242	10.0516	8.992	0.0556	0.1774			Chr1	10980001	11030000	11014694	31	5	0.1263	0.0858	0.1913	0.598
Chr1	10340001	10390000	10366345	715	81	5.3483	3.1193	0.2632	0.2021			Chr1	13425001	13475000	13444745	244	202	7.9121	7.1427	0.0511	0.1634			Chr1	10985001	11035000	11026887	67	18	0.521	0.4085	0.121	0.1824
Chr1	10345001	10395000	10372140	696	94	6.885	3.2079	0.3643	0.2327			Chr1	13450001	13500000	13484089	268	173	3.0761	2.9702	0.0175	0.0257			Chr1	10990001	11040000	11028313	81	30	0.682	0.5383	0.1178	0.1755
Chr1	10350001	10400000	10375877	685	99	6.4482	3.2904	0.3243	0.2114			Chr1	13455001	13505000	13490110	398	282	5.3782	5.1264	0.024	0.0376			Chr1	10995001	11045000	11031969	109	30	0.682	0.5383	0.1178	0.1755
Chr1	10355001	10405000	10378356	682	99	6.0899	3.3374	0.292	0.1834			Chr1	13460001	13510000	13493616	502	337	6.135	5.9163	0.0181	0.0274			Chr1	11000001	11050000	11038655	196	106	2.192	1.9488	0.0587	0.0635
Chr1	10360001	10410000	10382606	670	99	5.8575	3.541	0.2465	0.1621			Chr1	13465001	13515000	13493961	511	345	6.277	6.0586	0.0177	0.0273			Chr1	11005001	11055000	11039760	212	117	2.5801	2.2393	0.0707	0.0796
Chr1	10365001	10415000	10388561	692	95	5.5887	3.3841	0.2457	0.1656			Chr1	13470001	13520000	13500375	548	375	6.8153	6.1095	0.0546	0.0816			Chr1	11010001	11060000	11043894	282	176	4.5344	4.312	0.0251	0.0358
Chr1	10370001	10420000	10394038	685	85	5.3682	3.0436	0.2764	0.1734			Chr1	13475001	13525000	13503855	536	382	7.1129	6.4437	0.0494	0.0743			Chr1	11015001	11065000	11047783	332	219	6.4059	5.8859	0.0423	0.0647
Chr1	10375001	10425000	10398194	651	73	4.6944	2.4795	0.3087	0.174			Chr1	13480001	13530000	13507948	628	404	7.3663	6.7347	0.0448	0.0648			Chr1	11020001	11070000	11050215	340	235	6.5693	6.0659	0.0398	0.0574
Chr1	10380001	10430000	10405339	652	70	4.5268	2.3514	0.3163	0.1361			Chr1	13485001	13535000	13509597	609	402	7.304	6.5543	0.0541	0.0775			Chr1	11025001	11075000	11051725	359	249	6.8728	6.3577	0.0389	0.0583
Chr1	10385001	10435000	10409750	640	60	4.1545	1.5341	0.4607	0.1634			Chr1	13490001	13540000	13513681	661	437	9.1279	8.179	0.0548	0.0879			Chr1	11030001	11080000	11053435	371	259	7.1386	6.4126	0.0536	0.0785
Chr1	10390001	10440000	10414478	573	58	4.1077	1.4722	0.4723	0.1715			Chr1	13495001	13545000	13518459	725	528	12.1325	10.4516	0.0744	0.1352			Chr1	11035001	11085000	11057158	345	249	6.8019	6.1569	0.0498	0.0734
Chr1	10395001	10445000	10421175	587	28	2.0496	0.8319	0.4226	0.1215			Chr1	13500001	13550000	13525032	766	556	14.4906	11.8018	0.1023	0.1945			Chr1	11040001	11090000	11061731	380	269	7.0704	6.2873	0.0586	0.0825
Chr1	10400001	10450000	10426256	621	21	1.8425	0.7173	0.4396	0.126			Chr1	13505001	13555000	13531640	699	499	13.9582	11.4422	0.0991	0.1901			Chr1	11045001	11095000	11066492	395	269	7.0704	6.2873	0.0586	0.0825
Chr1	10405001	10455000	10431398	698	21	1.6902	0.8549	0.3282	0.1161			Chr1	13510001	13560000	13539436	707	545	18.1142	12.907	0.1679	0.2931			Chr1	11050001	11100000	11074805	345	193	5.5604	4.8768	0.0655	0.1054
Chr1	10410001	10460000	10435735	715	18	1.4976	0.5628	0.4537	0.1348			Chr1	13515001	13565000	13541336	753	573	19.5168	13.6374	0.1773	0.3025			Chr1	11055001	11105000	11079596	383	224	5.6958	5.1257	0.0527	0.0776
Chr1	10415001	10465000	10441722	703	31	2.498	0.9133	0.4645	0.1586			Chr1	13520001	13570000	13544853	666	489	18.3024	12.5673	0.1858	0.3181			Chr1	11060001	11110000	11087735	362	183	3.9254	3.1813	0.1047	0.1235
Chr1	10420001	10470000	10447415	722	36	3.4792	1.2455	0.4728	0.1852			Chr1	13525001	13575000	13547992	692	500	18.5197	12.6056	0.19	0.3281			Chr1	11065001	11115000	11094285	342	147	2.0478	1.5981	0.1234	0.105
Chr1	10425001	10475000	10449680	707	36	3.4792	1.2455	0.4728	0.1852			Chr1	13530001	13580000	13553178	636	514	18.9638	13.0569	0.1845	0.336			Chr1	11070001	11120000	11098185	358	144	2.2666	1.5991	0.1727	0.1289
Chr1	10430001	10480000	10455187	665	38	3.6416	1.2606	0.4857	0.2398			Chr1	13535001	13585000	13553577	625	508	18.9495	13.0565	0.1841	0.3361			Chr1	11075001	11125000	11101383	363	130	1.9631	1.3074	0.2005	0.1283
Chr1	10435001	10485000	10461232	737	37	3.4873	1.2179	0.4823	0.2527			Chr1	13540001	13590000	13555689	549	459	17.0495	11.4166	0.1979	0.3533			Chr1	11080001	11130000	11103912	365	120	1.6973	1.2525	0.1508	0.0947
Chr1	10440001	10490000	10463521	759	35	3.2798	1.1025	0.4968	0.2464			Chr1	13545001	13595000	13558498	453	365	14.045	9.144	0.2114	0.3452			Chr1	11085001	11135000	11108266	401	146	2.4143	2.0324	0.0859	0.0681
Chr1	10445001	10495000	10467129	700	38	4.1865	1.3256	0.519	0.274			Chr1	13550001	13600000	13562924	339	267	9.7436	6.3051	0.2143	0.3248			Chr1	11090001	11140000	11113657	387	139	2.0949	1.9234	0.0427	0.0348
Chr1	10450001	10500000	10471080	655	38	4.1865	1.3256	0.519	0.274			Chr1	13555001	13605000	13567267	291	229	8.4482	5.0719	0.2497	0.377			Chr1	11095001	11145000	11117673	363	154	2.5569	2.2698	0.0595	0.0528
Chr1	10455001	10505000	10476893	591	31	3.7495	1.0743	0.5546	0.2713			Chr1	13560001	13610000	13573063	179	128	3.5355	2.8173	0.113	0.2283			Chr1	11100001	11150000	11122497	360	174	3.0176	2.6608	0.0628	0.0589
Chr1	10460001	10510000	10481137	551	31	3.7495	1.0743	0.5546	0.2713			Chr1	13565001	13615000	13578345	124	92	1.9908	1.9446	0.0117	0.032			Chr1	11105001	11155000	11126119	307	133	2.5027	2.1378	0.0786	0.0766
Chr1	10465001	10515000	10487674	537	21	2.9633	0.8033	0.5734	0.2825			Chr1	13570001	13620000	13578810	119	92	1.9908	1.9446	0.0117	0.032			Chr1	11110001	11160000	11130044	260	116	2.3534	2.0313	0.0735	0.0766
Chr1	10470001	10520000	10497202	564	17	1.7904	0.4518	0.597	0.295			Chr1	13770001	13820000	13817172	94	75	2.1726	2.0733	0.0234	0.0967			Chr1	11115001	11165000	11136865	261	139	2.9108	2.661	0.0448	0.0543
Chr1	10475001	10525000	10501934	631	37	3.2262	1.3539	0.4088	0.2641			Chr1	13775001	13825000	13818832	151	130	4.2847	3.6962	0.0737	0.2043			Chr1	11125001	11175000	11149169	268	177	4.1071	3.8327	0.0346	0.0513
Chr1	10480001	10530000	10507811	687	34	3.1316	1.3287	0.4042	0.2941			Chr1	13780001	13830000	13819435	160	139	4.4668	3.7825	0.083	0.2091			Chr1	11130001	11180000	11158232	339	252	6.2072	5.6519	0.0468	0.0579
Chr1	10485001	10535000	10515882	655	43	4.2391	1.5555	0.4631	0.28			Chr1	13785001	13835000	13820140	165	142	4.6567	3.8709	0.0922	0.2083			Chr1	11135001	11185000	11167744	392	260	6.3418	5.7872	0.0457	0.0546
Chr1	10490001	10540000	10519325	654	45	4.2391	1.5555	0.4631	0.2788			Chr1	13790001	13840000	13825002	232	207	6.216	4.9532	0.1131	0.1401			Chr1	11140001	11190000	11174682	466	301	7.7265	7.1144	0.0412	0.0454
Chr1	10495001	10545000	10520811	637	48	3.519	1.4344	0.4209	0.2143			Chr1	13795001	13845000	13825002	232	207	6.216	4.9532	0.1131	0.1401			Chr1	11145001	11195000	11178881	543	357	9.532	9.0054	0.0284	0.0301
Chr1	10500001	10550000	10522973	626	51	3.9867	1.5762	0.4333	0.2209			Chr1	13800001	13850000	13825096	233	208	6.216	4.9532	0.1131	0.1401			Chr1	11150001	11200000	11182894	580	376	10.6697	9.6377	0.0508	0.0512
Chr1	10505001	10555000	10527146	641	51	3.9867	1.5762	0.4333	0.2209			Chr1	13805001	13855000	13825324	235	208	6.216	4.9532	0.1131	0.1401			Chr1	11155001	11205000	11185162	650	420	11.5921	10.5218	0.0484	0.0499
Chr1	10510001	10560000	10528674	624	52	4.2587	1.6959	0.4304	0.2184			Chr1	13810001	13860000	13826129	241	208	6.216	4.9532	0.1131	0.1401			Chr1	11160001	11210000	11188751	769	509	14.0259	13.071	0.0352	0.0366
Chr1	10515001	10565000	10531191	571	54	4.1366	1.8386	0.3846	0.1997			Chr1	13815001	13865000	13826424	243	210	6.3036	4.9812	0.1172	0.1394			Chr1	11165001	11215000	11192444	820	542	15.6601	14.4354	0.0407	0.0403
Chr1	10520001	10570000	10534816	455	52	4.1366	1.8386	0.3846	0.1986			Chr1	13820001	13870000	13831938	150	136	4.131	2.9079	0.1738	0.1446			Chr1	11170001	11220000	11195340	807	536	15.7505	14.4808	0.042	0.0422
Chr1	10525001	10575000	10538717	372	32	2.7008	0.9365	0.4851	0.1956			Chr1	13825001	13875000	13843154	108	87	2.1822	1.3821	0.2245	0.1125			Chr1	11175001	11225000	11197064	830	558	15.7483	14.6138	0.0374	0.0381
Chr1	10530001	10580000	10544003	268	26	2.1259	0.8125	0.447	0.1677			Chr1	13830001	13880000	13844392	99	78	2	1.2957	0.2137	0.1048			Chr1	11180001	11230000	11199873	751	484	13.6812	12.8121	0.0328	0.034
Chr1	10535001	10585000	10552954	197	17	1.0183	0.5856	0.2698	0.0988			Chr1	13835001	13885000	13845132	93	74	1.8101	1.2074	0.1997	0.0968			Chr1	11185001	11235000	11203754	674	465	13.1567	12.3504	0.0316	0.0323
Chr1	10540001	10590000	10562153	180	15	1.0183	0.5856	0.2698	0.0997			Chr1	13840001	13890000	13866147	26	9	0.2509	0.1251	0.3345	0.1283			Chr1	11190001	11240000	11207031	568	402	11.7402	10.9297	0.0357	0.0377
Chr1	10545001	10595000	10571356	234	10	0.8318	0.4837	0.2646	0.1318			Chr1	13845001	13895000	13866147	26	9	0.2509	0.1251	0.3345	0.1283			Chr1	11195001	11245000	11210031	472	331	9.4728	8.6923	0.043	0.0459
Chr1	10550001	10600000	10579543	276	7	0.3641	0.3419	0.0314	0.0153			Chr1	13850001	13900000	13874901	33	8	0.2509	0.1251	0.3345	0.1283			Chr1	11200001	11250000	11212394	401	292	7.8744	7.669	0.0132	0.0149
Chr1	10555001	10605000	10590111	267	8	0.3998	0.3419	0.0781	0.034			Chr1	13855001	13905000	13886972	54	10	0.2868	0.1513	0.3094	0.1357			Chr1	11205001	11255000	11214372	330	247	6.9433	6.7685	0.0127	0.0141
Chr1	10605001	10655000	10641105	314	44	1.3691	1.2985	0.0265	0.0326			Chr1	13860001	13910000	13892570	54	10	0.2868	0.1513	0.3094	0.1357			Chr1	11210001	11260000	11218338	209	157	4.475	4.1974	0.032	0.036
Chr1	10610001	10660000	10647089	363	55	2.4391	2.0736	0.081	0.0922			Chr1	13865001	13915000	13904483	112	57	0.6533	0.275	0.4075	0.1555			Chr1	11215001	11265000	11223278	121	93	2.1904	2.1485	0.0097	0.0145
Chr1	10615001	10665000	10649875	425	75	4.2731	2.9674	0.1803	0.1305			Chr1	13870001	13920000	13907876	150	94	1.268	0.9422	0.1474	0.0915			Chr1	11220001	11270000	11229058	87	60	1.4316	1.3499	0.0294	0.0362
Chr1	10620001	10670000	10652902	503	78	4.367	3.0177	0.1827	0.1332			Chr1	13875001	13925000	13916688	254	193	3.0152	1.899	0.2271	0.1664			Chr1	11225001	11275000	11244666	62	39	1.1595	1.0836	0.0338	0.0371
Chr1	10625001	10675000	10655412	556	85	5.114	3.167	0.2351	0.1303			Chr1	13880001	13930000	13918177	298	229	4.4603	2.9688	0.2008	0.1903			Chr1	11230001	11280000	11255594	66	43	1.1925	1.1044	0.0384	0.0422
Chr1	10630001	10680000	10659004	623	99	6.391	3.978	0.2327	0.1288			Chr1	13885001	13935000	13920225	349	268	5.6503	3.8964	0.1837	0.2044			Chr1	11235001	11285000	11274854	57	24	0.8074	0.5838	0.1608	0.1929
Chr1	10635001	10685000	10661938	713	124	8.322	5.1945	0.2314	0.1447			Chr1	13890001	13940000	13921405	376	291	6.2432	4.6255	0.1488	0.1711			Chr1	11240001	11290000	11278257	60	24	0.8292	0.6329	0.1342	0.161
Chr1	10640001	10690000	10666039	731	150	10.1984	6.6224	0.2126	0.1408			Chr1	13895001	13945000	13924972	451	348	7.144	5.1558	0.1616	0.1972			Chr1	11245001	11295000	11278734	62	26	1.1887	0.9746	0.099	0.1405
Chr1	10645001	10695000	10669219	747	150	10.1984	6.6224	0.2126	0.1408			Chr1	13900001	13950000	13929089	528	419	9.8088	7.1864	0.1543	0.2041			Chr1	11250001	11300000	11284049	85	46	1.8645	1.6233	0.0691	0.0799
Chr1	10650001	10700000	10673181	713	149	10.1881	6.6126	0.2128	0.1411			Chr1	13905001	13955000	13932764	569	465	10.9705	7.9832	0.1576	0.2212			Chr1	11255001	11305000	11289683	119	76	3.3446	2.7612	0.0956	0.1128
Chr1	10655001	10705000	10677513	653	113	9.104	5.6128	0.2372	0.1477			Chr1	13910001	13960000	13933631	576	470	11.2441	8.2244	0.1551	0.2201			Chr1	11260001	11310000	11290273	123	76	3.3446	2.7612	0.0956	0.1128
Chr1	10660001	10710000	10682262	625	102	8.034	4.8377	0.2483	0.1463			Chr1	13915001	13965000	13940516	625	501	12.5576	9.9888	0.1139	0.1831			Chr1	11265001	11315000	11290977	127	76	3.3446	2.7612	0.0956	0.1128
Chr1	10665001	10715000	10686782	604	80	6.4426	4.0065	0.2331	0.145			Chr1	13920001	13970000	13942658	604	473	12.3585	9.5543	0.128	0.2105			Chr1	11270001	11320000	11294396	134	80	3.4159	2.7329	0.1111	0.1303
Chr1	10670001	10720000	10693197	596	94	7.1327	4.2773	0.2503	0.1461			Chr1	13925001	13975000	13948308	498	371	10.4839	8.5047	0.1042	0.2031			Chr1	11275001	11325000	11297901	123	68	3.0258	2.4781	0.0995	0.1173
Chr1	10675001	10725000	10699228	620	100	7.4155	4.4766	0.2471	0.1608			Chr1	13930001	13980000	13950647	458	338	9.0586	7.4578	0.0969	0.1851			Chr1	11280001	11330000	11300853	107	63	2.9598	2.4399	0.0963	0.1145
Chr1	10680001	10730000	10706024	625	99	6.7725	3.8023	0.2809	0.1783			Chr1	13935001	13985000	13953108	409	300	7.8686	6.5302	0.093	0.1692			Chr1	11285001	11335000	11304315	90	63	2.9598	2.4399	0.0963	0.1145
Chr1	10685001	10735000	10712580	604	102	6.1486	3.2226	0.3122	0.1672			Chr1	13940001	13990000	13956828	413	299	8.1976	6.2633	0.1338	0.2373			Chr1	11290001	11340000	11309453	96	60	2.8597	2.3331	0.1014	0.1209
[truncated: 86,403 more rows]

## Sheet: Table S4
Table S4 Fruit characteristics of 50 blueberry accessions.
accession	group	firmness (N)		gumminess (N)		cohesiveness (Ratio)		springiness (mm)		chewiness (mj)
[truncated: 51 more rows]

## Sheet: Table S5
Table S5 Identification of candidate genes related to fruit firmness.
[truncated: 14,683 more rows]

[truncated: 3 more sheets: Table S6, Table S7, Table S8]
